# Supplementary material for: Impact of sterilization and chemical fertilizer on the microbiota of oil palm seedlings
Source: Front Microbiol. 2023 Apr 27;14:1091755. doi: 10.3389/fmicb.2023.1091755 (PMC10172575; doi:10.3389/fmicb.2023.1091755)
Supplement: Supplementary file 2 [file Data_Sheet_2.xlsx]

## Sheet: -FN enriched
Supplementary Table 1: Differential abundance analysis of ASVs that were found to be enriched in -FN relative to +FN control, at the three various compartments (bulk soil, rhizosphere and rhizoplane)
ASV	Niches	baseMean	log2FoldChange	lfcSE	stat	pvalue	padj	kingdom	Phylum	Class	Order	Family	Genus
321	Bulk soil	6.44992	6.09129	1.10619	5.50653	3.65974e-08	1.43279e-05	Archaea	Crenarchaeota	Nitrososphaeria	Group 1.1c
5620	Bulk soil	23.0908	3.09922	0.748898	4.13838	3.49767e-05	0.00293183	Archaea	Crenarchaeota	Nitrososphaeria	Nitrosotaleales	Nitrosotaleaceae
41	Rhizosphere	155.104	1.73262	0.420682	4.1186	3.81174e-05	0.000918134	Archaea	Thermoplasmatota	Thermoplasmata
45	Rhizosphere	129.795	1.53409	0.422706	3.6292	0.000284298	0.0039984	Archaea	Thermoplasmatota	Thermoplasmata
83	Rhizosphere	28.0873	1.14458	0.32582	3.51293	0.000443195	0.0053427	Bacteria	Acidobacteriota	Acidobacteriae	Subgroup_2
121	Rhizosphere	7.9116	2.21021	0.618389	3.57415	0.000351371	0.00461622	Archaea	Crenarchaeota	Nitrososphaeria	Nitrosotaleales	Nitrosotaleaceae
141	Rhizosphere	40.6763	2.68005	0.577597	4.64	3.4841e-06	0.000149884	Archaea	Thermoplasmatota	Thermoplasmata
321	Rhizosphere	7.27118	4.98078	1.1307	4.40504	1.05764e-05	0.000331493	Archaea	Crenarchaeota	Nitrososphaeria	Group 1.1c
544	Rhizosphere	89.3257	0.990447	0.220859	4.48453	7.30737e-06	0.000250506	Bacteria	Pseudomonadota	Alphaproteobacteria	Rhizobiales	Xanthobacteraceae
671	Rhizosphere	13.2409	1.52946	0.414098	3.69347	0.000221217	0.00337049	Bacteria	Pseudomonadota	Alphaproteobacteria	Rhizobiales	Xanthobacteraceae
842	Rhizosphere	49.49	0.914696	0.277944	3.29094	0.000998547	0.00965116	Bacteria	Pseudomonadota	Alphaproteobacteria	Rhizobiales	Xanthobacteraceae
1009	Rhizosphere	9.33013	1.6348	0.46766	3.4957	0.000472828	0.00565672	Bacteria	Pseudomonadota	Alphaproteobacteria	Rhizobiales	Xanthobacteraceae
1167	Rhizosphere	71.2143	1.0671	0.306006	3.48721	0.000488093	0.00578852	Bacteria	Pseudomonadota	Alphaproteobacteria	Rhizobiales	Xanthobacteraceae
1455	Rhizosphere	7.97133	3.28175	0.802747	4.08815	4.34821e-05	0.000982985	Archaea	Thermoplasmatota	Thermoplasmata
1470	Rhizosphere	11.7722	2.64992	0.590193	4.48992	7.12493e-06	0.000248128	Archaea	Thermoplasmatota	Thermoplasmata
1603	Rhizosphere	15.0595	1.5533	0.436809	3.55602	0.000376516	0.00485926	Bacteria	Pseudomonadota	Alphaproteobacteria	Rhizobiales	Xanthobacteraceae
2013	Rhizosphere	37.2298	1.07748	0.325119	3.31411	0.000919343	0.00904501	Bacteria	Pseudomonadota	Alphaproteobacteria	Rhizobiales	Xanthobacteraceae
2039	Rhizosphere	47.8389	1.2117	0.303491	3.99254	6.53693e-05	0.00129207	Bacteria	Pseudomonadota	Alphaproteobacteria	Rhizobiales	Xanthobacteraceae
2406	Rhizosphere	11.3987	2.13096	0.526817	4.04497	5.23291e-05	0.00110394	Archaea	Crenarchaeota	Nitrososphaeria	Nitrosotaleales	Nitrosotaleaceae
2568	Rhizosphere	10.998	2.19908	0.592434	3.71195	0.000205673	0.00324637	Bacteria	Pseudomonadota	Alphaproteobacteria	Rhizobiales	Xanthobacteraceae
2788	Rhizosphere	93.8213	0.89288	0.253953	3.51593	0.000438223	0.00531194	Bacteria	Pseudomonadota	Alphaproteobacteria	Rhizobiales	Xanthobacteraceae
3296	Rhizosphere	17.8703	3.79647	0.760108	4.99465	5.89438e-07	3.80361e-05	Archaea	Crenarchaeota	Nitrososphaeria	Group 1.1c
3630	Rhizosphere	18.0133	1.8	0.468003	3.84613	0.000119999	0.00219398	Bacteria	Pseudomonadota	Gammaproteobacteria	Gammaproteobacteria Incertae Sedis	Unknown Family	Acidibacter
3863	Rhizosphere	91.2591	2.95234	0.606275	4.86963	1.11805e-06	6.36867e-05	Bacteria	Chloroflexota	Ktedonobacteria	Ktedonobacterales	Ktedonobacteraceae
4001	Rhizosphere	7.37563	2.92723	0.764018	3.83136	0.000127436	0.00227312	Archaea	Crenarchaeota	Nitrososphaeria	Group 1.1c
4079	Rhizosphere	11.1787	2.96628	0.619012	4.79195	1.65166e-06	8.4273e-05	Archaea	Thermoplasmatota	Thermoplasmata
5620	Rhizosphere	13.7392	2.3886	0.631777	3.78076	0.000156351	0.00264146	Archaea	Crenarchaeota	Nitrososphaeria	Nitrosotaleales	Nitrosotaleaceae
5685	Rhizosphere	9.62895	2.44085	0.658303	3.7078	0.000209071	0.00326912	Archaea	Thermoplasmatota	Thermoplasmata
5988	Rhizosphere	10.2992	1.93947	0.540261	3.58987	0.000330843	0.00445319	Bacteria	Pseudomonadota	Alphaproteobacteria	Acetobacterales	Acetobacteraceae	Acidicaldus
6109	Rhizosphere	10.3667	2.94253	0.677309	4.34444	1.39631e-05	0.000397856	Bacteria	Chloroflexota	Ktedonobacteria	Ktedonobacterales	Ktedonobacteraceae
6519	Rhizosphere	10.6471	2.66978	0.777464	3.43396	0.000594836	0.00665852	Bacteria	Chloroflexota	Ktedonobacteria	Ktedonobacterales	Ktedonobacteraceae
6567	Rhizosphere	3.93696	4.07497	1.0899	3.73883	0.000184878	0.00298251	Archaea	Thermoplasmatota	Thermoplasmata
7926	Rhizosphere	4.93178	4.39559	1.14866	3.82672	0.00012986	0.00229768	Bacteria	Verrucomicrobiota	Verrucomicrobiae	Pedosphaerales	Pedosphaeraceae	ADurb.Bin063-1
7950	Rhizosphere	7.96024	2.04593	0.613009	3.33751	0.000845314	0.00860795	Archaea	Crenarchaeota	Nitrososphaeria	Nitrosotaleales	Nitrosotaleaceae
8815	Rhizosphere	18.7338	2.27812	0.502926	4.52974	5.90571e-06	0.000215952	Bacteria	Pseudomonadota	Alphaproteobacteria	Rhizobiales	Beijerinckiaceae	Roseiarcus
10870	Rhizosphere	12.929	2.17934	0.603607	3.61053	0.00030557	0.00421648	Bacteria	Pseudomonadota	Alphaproteobacteria	Rhizobiales	Beijerinckiaceae	Roseiarcus
16295	Rhizosphere	27.7595	2.38544	0.516717	4.61654	3.90194e-06	0.000164632	Bacteria	Chloroflexota	Ktedonobacteria	Ktedonobacterales	Ktedonobacteraceae
18393	Rhizosphere	14.3569	2.98766	0.657668	4.54282	5.55079e-06	0.000206414	Bacteria	Chloroflexota	Ktedonobacteria	Ktedonobacterales	Ktedonobacteraceae
20282	Rhizosphere	29.3432	2.92647	0.5792	5.0526	4.35839e-07	3.18744e-05	Bacteria	Chloroflexota	Ktedonobacteria	Ktedonobacterales	Ktedonobacteraceae
26317	Rhizosphere	31.156	2.29803	0.594575	3.865	0.00011109	0.00206551	Bacteria	Chloroflexota	Ktedonobacteria	Ktedonobacterales	Ktedonobacteraceae
26965	Rhizosphere	15.8414	3.06762	0.730213	4.20099	2.65746e-05	0.000685937	Bacteria	Chloroflexota	Ktedonobacteria	Ktedonobacterales	Ktedonobacteraceae
31253	Rhizosphere	4.8371	2.49769	0.749101	3.33425	0.000855302	0.00860795	Bacteria	Pseudomonadota	Alphaproteobacteria	Rhizobiales	Xanthobacteraceae
47647	Rhizosphere	2.35952	4.55456	1.37339	3.31628	0.000912251	0.00904052	Bacteria	Bacteroidota	Bacteroidia	Cytophagales	Microscillaceae
59326	Rhizosphere	8.75845	2.4352	0.692594	3.51606	0.000438009	0.00531194	Bacteria	Chloroflexota	Ktedonobacteria	Ktedonobacterales	Ktedonobacteraceae
61078	Rhizosphere	2.69779	4.77143	1.3545	3.52266	0.000427237	0.00531194	Bacteria	Patescibacteria	Parcubacteria	Candidatus	Jorgensenbacteria
61787	Rhizosphere	44.9612	2.84728	0.618458	4.60383	4.1479e-06	0.000171707	Bacteria	Chloroflexota	Ktedonobacteria	Ktedonobacterales	Ktedonobacteraceae
89274	Rhizosphere	6.65589	3.52695	0.868681	4.06012	4.9048e-05	0.00106546	Bacteria	Chloroflexota	Ktedonobacteria	Ktedonobacterales	Ktedonobacteraceae
91286	Rhizosphere	7.95808	3.75083	0.919265	4.08025	4.49874e-05	0.000995724	Bacteria	Chloroflexota	Ktedonobacteria	Ktedonobacterales	Ktedonobacteraceae
94694	Rhizosphere	4.34545	4.21777	1.15598	3.64864	0.000263629	0.00385602	Bacteria	Chloroflexota	Ktedonobacteria	Ktedonobacterales	Ktedonobacteraceae
97145	Rhizosphere	11.9856	3.03457	0.69342	4.37624	1.20746e-05	0.000357997	Bacteria	Chloroflexota	Ktedonobacteria	Ktedonobacterales	Ktedonobacteraceae
97588	Rhizosphere	11.6938	2.52935	0.564724	4.47892	7.50211e-06	0.000253225	Bacteria	Chloroflexota	Ktedonobacteria	Ktedonobacterales	Ktedonobacteraceae
102964	Rhizosphere	2.08978	4.3961	1.18717	3.70302	0.000213051	0.00328244	Bacteria	Verrucomicrobiota	Verrucomicrobiae	Pedosphaerales	Pedosphaeraceae
105369	Rhizosphere	5.49182	4.03026	1.0765	3.74385	0.000181221	0.00296716	Bacteria	Chloroflexota	Ktedonobacteria	Ktedonobacterales	Ktedonobacteraceae
107909	Rhizosphere	5.69673	3.61928	1.08426	3.33801	0.000843814	0.00860795	Bacteria	Chloroflexota	Ktedonobacteria	Ktedonobacterales	Ktedonobacteraceae
110619	Rhizosphere	4.42128	3.25519	0.971486	3.35073	0.000805984	0.00834117	Bacteria	Verrucomicrobiota	Verrucomicrobiae	Pedosphaerales	Pedosphaeraceae
544	Rhizoplane	109.078	1.73455	0.406928	4.26254	2.02116e-05	0.000472388	Bacteria	Pseudomonadota	Alphaproteobacteria	Rhizobiales	Xanthobacteraceae
823	Rhizoplane	27.9072	2.44331	0.573585	4.25972	2.0468e-05	0.000472881	Bacteria	Acidobacteriota	Acidobacteriae	Subgroup_2
1120	Rhizoplane	15.8677	2.1832	0.621181	3.51459	0.000440428	0.00470883	Bacteria	Acidobacteriota	Acidobacteriae	Subgroup_2
1132	Rhizoplane	8.12927	3.26948	0.986136	3.31544	0.000914982	0.00839778	Bacteria	Pseudomonadota	Alphaproteobacteria	Rhizobiales	Xanthobacteraceae
2013	Rhizoplane	27.0584	1.84891	0.548699	3.36963	0.000752688	0.0072043	Bacteria	Pseudomonadota	Alphaproteobacteria	Rhizobiales	Xanthobacteraceae
2568	Rhizoplane	14.5087	2.0752	0.615073	3.37391	0.000741093	0.00716152	Bacteria	Pseudomonadota	Alphaproteobacteria	Rhizobiales	Xanthobacteraceae
2909	Rhizoplane	7.82409	2.71376	0.827511	3.27943	0.00104018	0.00933379	Bacteria	Pseudomonadota	Alphaproteobacteria	Elsterales
3272	Rhizoplane	42.1797	2.44893	0.734441	3.33441	0.000854792	0.00799131	Bacteria	Acidobacteriota	Acidobacteriae	Acidobacteriales	Acidobacteriaceae (Subgroup_1)	Occallatibacter
3630	Rhizoplane	23.2978	2.70075	0.612909	4.40645	1.05081e-05	0.000281616	Bacteria	Pseudomonadota	Gammaproteobacteria	Gammaproteobacteria Incertae Sedis	Unknown Family	Acidibacter
3863	Rhizoplane	177.376	4.90889	0.751986	6.5279	6.66992e-11	1.67582e-08	Bacteria	Chloroflexota	Ktedonobacteria	Ktedonobacterales	Ktedonobacteraceae
3936	Rhizoplane	20.5433	2.83525	0.72649	3.90267	9.51376e-05	0.00145974	Bacteria	Acidobacteriota	Acidobacteriae	Subgroup_2
6109	Rhizoplane	14.4447	3.89256	0.999613	3.89407	9.85781e-05	0.00148979	Bacteria	Chloroflexota	Ktedonobacteria	Ktedonobacterales	Ktedonobacteraceae
6519	Rhizoplane	13.4338	4.73175	1.09435	4.32379	1.53372e-05	0.000375949	Bacteria	Chloroflexota	Ktedonobacteria	Ktedonobacterales	Ktedonobacteraceae
6526	Rhizoplane	11.5789	2.38209	0.723125	3.29416	0.000987179	0.00893797	Bacteria	Pseudomonadota	Alphaproteobacteria	Elsterales
6904	Rhizoplane	24.2069	3.39229	0.797993	4.25103	2.1279e-05	0.000480571	Bacteria	Acidobacteriota	Acidobacteriae	Acidobacteriales	Acidobacteriaceae (Subgroup_1)	Occallatibacter
8815	Rhizoplane	30.3139	3.92217	0.653813	5.99892	1.98636e-09	3.99258e-07	Bacteria	Pseudomonadota	Alphaproteobacteria	Rhizobiales	Beijerinckiaceae	Roseiarcus
9561	Rhizoplane	45.1771	2.19306	0.637818	3.43838	0.000585214	0.00600143	Bacteria	Pseudomonadota	Gammaproteobacteria	Gammaproteobacteria Incertae Sedis	Unknown Family	Acidibacter
10870	Rhizoplane	17.0423	3.70528	0.874799	4.23558	2.27967e-05	0.000509126	Bacteria	Pseudomonadota	Alphaproteobacteria	Rhizobiales	Beijerinckiaceae	Roseiarcus
11822	Rhizoplane	10.4236	3.25581	0.792501	4.10828	3.98619e-05	0.000762009	Bacteria	Acidobacteriota	Acidobacteriae	Subgroup_2
12190	Rhizoplane	30.0365	2.56664	0.726028	3.53519	0.000407487	0.00442438	Bacteria	Acidobacteriota	Acidobacteriae	Subgroup_2
12988	Rhizoplane	9.81233	5.5559	1.27916	4.34342	1.40284e-05	0.000356926	Bacteria	Pseudomonadota	Alphaproteobacteria	Rhizobiales	Xanthobacteraceae
13653	Rhizoplane	136.974	3.12854	0.761071	4.11071	3.94441e-05	0.000762009	Bacteria	Chloroflexota	Ktedonobacteria	Ktedonobacterales	Ktedonobacteraceae
14724	Rhizoplane	17.3714	2.64004	0.786557	3.35645	0.000789505	0.00745026	Bacteria	Pseudomonadota	Alphaproteobacteria	Rhodospirillales	Magnetospirillaceae
14850	Rhizoplane	15.0812	2.65295	0.65562	4.04648	5.19929e-05	0.000908745	Bacteria	Pseudomonadota	Gammaproteobacteria	KF-JG30-C25
16295	Rhizoplane	45.0318	4.3733	0.755546	5.78826	7.11175e-09	9.12503e-07	Bacteria	Chloroflexota	Ktedonobacteria	Ktedonobacterales	Ktedonobacteraceae
16877	Rhizoplane	6.99859	4.33739	1.15553	3.7536	0.000174312	0.00226043	Bacteria	Pseudomonadota	Alphaproteobacteria	Rhizobiales	Hyphomicrobiaceae	Pedomicrobium
17356	Rhizoplane	37.2614	3.05274	0.893064	3.41828	0.000630185	0.00630185	Bacteria	Acidobacteriota	Acidobacteriae	Subgroup_2
18393	Rhizoplane	21.6792	5.97945	1.22846	4.86744	1.13054e-06	5.28461e-05	Bacteria	Chloroflexota	Ktedonobacteria	Ktedonobacterales	Ktedonobacteraceae
20062	Rhizoplane	24.3852	3.84655	0.93129	4.13035	3.62218e-05	0.000708276	Bacteria	Pseudomonadota	Alphaproteobacteria	Rhizobiales	Beijerinckiaceae	Roseiarcus
20275	Rhizoplane	18.6624	3.12484	0.689537	4.5318	5.84832e-06	0.000178108	Bacteria	Pseudomonadota	Alphaproteobacteria	Rhizobiales	Beijerinckiaceae	Rhodoblastus
20282	Rhizoplane	35.1895	4.06988	0.708185	5.74692	9.08817e-09	1.07454e-06	Bacteria	Chloroflexota	Ktedonobacteria	Ktedonobacterales	Ktedonobacteraceae
20606	Rhizoplane	15.9	2.64158	0.772259	3.42059	0.000624865	0.00627989	Bacteria	Acidobacteriota	Acidobacteriae	Acidobacteriales	Acidobacteriaceae (Subgroup_1)	Occallatibacter
23766	Rhizoplane	18.7691	3.19742	0.950372	3.36438	0.000767148	0.0073079	Bacteria	Chloroflexota	Ktedonobacteria	Ktedonobacterales	Ktedonobacteraceae
25723	Rhizoplane	16.8289	3.03613	0.781811	3.88346	0.00010298	0.00154469	Bacteria	Acidobacteriota	Acidobacteriae	Acidobacteriales	Acidobacteriaceae (Subgroup_1)	Granulicella
26317	Rhizoplane	47.7773	4.98634	0.781946	6.37684	1.80783e-10	4.03749e-08	Bacteria	Chloroflexota	Ktedonobacteria	Ktedonobacterales	Ktedonobacteraceae
26965	Rhizoplane	22.466	4.36155	0.942751	4.62641	3.72053e-06	0.000124638	Bacteria	Chloroflexota	Ktedonobacteria	Ktedonobacterales	Ktedonobacteraceae
28401	Rhizoplane	6.79245	5.00877	1.38756	3.60977	0.000306474	0.0035403	Bacteria	Pseudomonadota	Alphaproteobacteria	Elsterales	URHD0088
28452	Rhizoplane	28.3826	3.29438	0.734883	4.48287	7.36467e-06	0.00022094	Bacteria	Pseudomonadota	Gammaproteobacteria	Gammaproteobacteria Incertae Sedis	Unknown Family	Acidibacter
32443	Rhizoplane	6.12255	5.6105	1.38062	4.06374	4.82921e-05	0.000874478	Bacteria	Chloroflexota	Ktedonobacteria	Ktedonobacterales	Ktedonobacteraceae
37266	Rhizoplane	7.30968	4.42751	1.33943	3.30553	0.000947976	0.00862186	Bacteria	Myxococcota	Polyangia	Polyangiales	Polyangiaceae	Pajaroellobacter
37736	Rhizoplane	13.9157	3.11697	0.891046	3.49811	0.000468574	0.00495702	Bacteria	Pseudomonadota	Gammaproteobacteria	Gammaproteobacteria Incertae Sedis	Unknown Family	Acidibacter
38533	Rhizoplane	11.5356	3.15379	0.920821	3.42498	0.000614855	0.00621034	Bacteria	Acidobacteriota	Acidobacteriae	Acidobacteriales	Acidobacteriaceae (Subgroup_1)	Occallatibacter
43345	Rhizoplane	15.7449	3.69586	0.853167	4.33194	1.47803e-05	0.000371356	Bacteria	Chloroflexota	Ktedonobacteria	Ktedonobacterales	Ktedonobacteraceae
59326	Rhizoplane	24.6303	2.92764	0.769511	3.80454	0.000142067	0.00194255	Bacteria	Chloroflexota	Ktedonobacteria	Ktedonobacterales	Ktedonobacteraceae
61078	Rhizoplane	5.8505	5.5465	1.56949	3.53396	0.000409387	0.00442438	Bacteria	Patescibacteria	Parcubacteria	Candidatus	Jorgensenbacteria
61787	Rhizoplane	46.5309	4.76428	0.866743	5.49676	3.86839e-08	3.11018e-06	Bacteria	Chloroflexota	Ktedonobacteria	Ktedonobacterales	Ktedonobacteraceae
63401	Rhizoplane	6.51558	4.95355	1.32522	3.73791	0.00018556	0.00234576	Bacteria	Chloroflexota	Ktedonobacteria	Ktedonobacterales	Ktedonobacteraceae
64113	Rhizoplane	7.58918	3.33858	1.00417	3.32472	0.00088506	0.00816041	Bacteria	Pseudomonadota	Alphaproteobacteria	Rickettsiales	SM2D12
65312	Rhizoplane	4.68546	4.45375	1.36354	3.26631	0.00108958	0.00956956	Bacteria	Chloroflexota	Ktedonobacteria	Ktedonobacterales	Ktedonobacteraceae
67029	Rhizoplane	3.70986	4.88307	1.43555	3.40153	0.000670109	0.00663507	Bacteria	Pseudomonadota	Gammaproteobacteria	Burkholderiales	Chromobacteriaceae	Crenobacter
69363	Rhizoplane	5.37887	5.42581	1.56763	3.46115	0.000537865	0.00554415	Bacteria	Cyanobacteria	Cyanobacteriia	Cyanobacteriales	Coleofasciculaceae	Microcoleus
71107	Rhizoplane	8.76521	5.37778	1.43865	3.73807	0.000185439	0.00234576	Bacteria	Verrucomicrobiota	Verrucomicrobiae	Pedosphaerales	Pedosphaeraceae
89274	Rhizoplane	8.6354	5.35336	1.51031	3.54455	0.000393283	0.00439166	Bacteria	Chloroflexota	Ktedonobacteria	Ktedonobacterales	Ktedonobacteraceae
92666	Rhizoplane	7.54286	5.9131	1.81582	3.25643	0.00112822	0.00973268	Bacteria	Pseudomonadota	Alphaproteobacteria	Sphingomodales	Sphingomodaceae
94694	Rhizoplane	5.22241	5.37829	1.45764	3.68973	0.000224495	0.00273476	Bacteria	Chloroflexota	Ktedonobacteria	Ktedonobacterales	Ktedonobacteraceae
97145	Rhizoplane	14.0631	6.07706	1.2697	4.78623	1.69941e-06	7.11627e-05	Bacteria	Chloroflexota	Ktedonobacteria	Ktedonobacterales	Ktedonobacteraceae
97196	Rhizoplane	7.37701	5.12912	1.45039	3.53638	0.000405648	0.00442438	Bacteria	Verrucomicrobiota	Verrucomicrobiae	Pedosphaerales	Pedosphaeraceae
97588	Rhizoplane	21.0931	4.09188	0.815109	5.02004	5.16596e-07	3.14654e-05	Bacteria	Chloroflexota	Ktedonobacteria	Ktedonobacterales	Ktedonobacteraceae
98334	Rhizoplane	12.6841	3.33876	0.963938	3.46366	0.00053287	0.00552097	Bacteria	Pseudomonadota	Gammaproteobacteria	Gammaproteobacteria Incertae Sedis	Unknown Family	Acidibacter
98406	Rhizoplane	3.99913	4.21467	1.26594	3.32929	0.000870677	0.00806479	Bacteria	Pseudomonadota	Alphaproteobacteria	Rhizobiales	Beijerinckiaceae	Roseiarcus
98591	Rhizoplane	7.51528	3.81652	1.1609	3.28756	0.00101061	0.00910905	Bacteria	Chloroflexota	Ktedonobacteria	Ktedonobacterales	Ktedonobacteraceae
98730	Rhizoplane	14.8608	4.41387	0.897987	4.9153	8.86484e-07	4.5688e-05	Bacteria	Pseudomonadota	Gammaproteobacteria	Burkholderiales	Burkholderiaceae	Burkholderia-Caballeronia-Paraburkholderia
98742	Rhizoplane	7.09871	5.07058	1.28216	3.95471	7.66289e-05	0.00124316	Bacteria	Chloroflexota	Ktedonobacteria	Ktedonobacterales	Ktedonobacteraceae
99904	Rhizoplane	6.85593	4.21792	1.29366	3.26047	0.00111229	0.00967841	Bacteria	Bacteroidota	Bacteroidia	Chitinophagales	Chitinophagaceae	Puia
100315	Rhizoplane	9.07669	5.44004	1.37676	3.95134	7.77155e-05	0.0012475	Bacteria	Chloroflexota	Ktedonobacteria	Ktedonobacterales	Ktedonobacteraceae
101306	Rhizoplane	5.05758	4.55518	1.2867	3.5402	0.000399822	0.00442281	Bacteria	Chloroflexota	Ktedonobacteria	Ktedonobacterales	Ktedonobacteraceae
105369	Rhizoplane	5.7852	4.76571	1.33238	3.57684	0.000347777	0.00394933	Bacteria	Chloroflexota	Ktedonobacteria	Ktedonobacterales	Ktedonobacteraceae
120206	Rhizoplane	4.07091	5.02006	1.33033	3.77354	0.000160948	0.00216325	Bacteria	Chloroflexota	Ktedonobacteria	Ktedonobacterales	Ktedonobacteraceae

## Sheet: +FS enriched
Supplementary Table 2: Differential abundance analysis of ASVs that were found to be enriched in +FS relative to +FN control, at the three various compartments (bulk soil, rhizosphere and rhizoplane)
ASV	Niches	baseMean	log2FoldChange	lfcSE	stat	pvalue	padj	kingdom	Phylum	Class	Order	Family	Genus
72	Bulk soil	471.121	4.12999	0.742414	5.56292	2.65297e-08	3.43412e-06	Bacteria	Acidobacteriota	Acidobacteriae	Acidobacteriales	Acidobacteriaceae (Subgroup_1)	Acidipila
523	Bulk soil	302.523	3.3666	0.712532	4.72484	2.30299e-06	8.25535e-05	Bacteria	Acidobacteriota	Acidobacteriae	Bryobacterales	Bryobacteraceae	Bryobacter
581	Bulk soil	42.7761	2.2506	0.439498	5.12085	3.04165e-07	2.28614e-05	Bacteria	Acidobacteriota	Acidobacteriae	Acidobacteriales	Acidobacteriaceae (Subgroup_1)	Occallatibacter
1464	Bulk soil	29.9311	3.05102	0.701324	4.35038	1.35903e-05	0.000273923	Bacteria	Acidobacteriota	Acidobacteriae	Acidobacteriales	Acidobacteriaceae (Subgroup_1)
1743	Bulk soil	79.4819	3.61138	0.92671	3.89699	9.73943e-05	0.00123177	Bacteria	Acidobacteriota	Acidobacteriae	Acidobacteriales	Acidobacteriaceae (Subgroup_1)	Acidipila
3158	Bulk soil	35.1972	2.99427	0.567666	5.27471	1.32966e-07	1.23924e-05	Bacteria	Acidobacteriota	Acidobacteriae	Bryobacterales	Bryobacteraceae	Bryobacter
3407	Bulk soil	123.905	3.92923	0.756215	5.19593	2.03704e-07	1.63666e-05	Bacteria	Acidobacteriota	Acidobacteriae	Acidobacteriales	Acidobacteriaceae (Subgroup_1)	Acidipila
3793	Bulk soil	8.21176	3.59504	0.779277	4.6133	3.96318e-06	0.000124787	Bacteria	Acidobacteriota	Acidobacteriae	Acidobacteriales	Acidobacteriaceae (Subgroup_1)
6718	Bulk soil	35.0961	4.1904	0.911297	4.59828	4.25999e-06	0.000127253	Bacteria	Acidobacteriota	Acidobacteriae	Acidobacteriales	Acidobacteriaceae (Subgroup_1)	Acidipila
6874	Bulk soil	11.7172	2.69017	0.639726	4.20519	2.60863e-05	0.000457001	Bacteria	Acidobacteriota	Acidobacteriae	Acidobacteriales	Acidobacteriaceae (Subgroup_1)	Occallatibacter
6952	Bulk soil	25.6932	3.81483	0.997775	3.82334	0.000131658	0.00152618	Bacteria	Acidobacteriota	Acidobacteriae	Acidobacteriales	Acidobacteriaceae (Subgroup_1)
15198	Bulk soil	11.6389	3.98346	0.837747	4.75497	1.98477e-06	7.70751e-05	Bacteria	Acidobacteriota	Acidobacteriae	Acidobacteriales	Acidobacteriaceae (Subgroup_1)	Acidipila
17344	Bulk soil	153.84	3.98155	0.770712	5.16606	2.39076e-07	1.85682e-05	Bacteria	Acidobacteriota	Acidobacteriae	Acidobacteriales	Acidobacteriaceae (Subgroup_1)	Occallatibacter
20117	Bulk soil	8.09422	3.05011	0.902612	3.37921	0.000726953	0.00531974	Bacteria	Acidobacteriota	Acidobacteriae	Acidobacteriales	Acidobacteriaceae (Subgroup_1)
27535	Bulk soil	11.8204	3.96942	1.07987	3.67582	0.00023709	0.00231512	Bacteria	Acidobacteriota	Acidobacteriae	Bryobacterales	Bryobacteraceae	Bryobacter
40933	Bulk soil	10.1909	3.04271	0.790259	3.85027	0.00011799	0.0014171	Bacteria	Acidobacteriota	Acidobacteriae	Acidobacteriales	Acidobacteriaceae (Subgroup_1)	Occallatibacter
42484	Bulk soil	6.12646	2.93612	0.909421	3.22856	0.00124415	0.00785602	Bacteria	Acidobacteriota	Acidobacteriae	Acidobacteriales	Acidobacteriaceae (Subgroup_1)
107490	Bulk soil	5.76834	3.59825	0.979749	3.67262	0.000240072	0.0023307	Bacteria	Acidobacteriota	Acidobacteriae	Subgroup_2
128727	Bulk soil	11.9986	4.02888	1.12178	3.59152	0.000328754	0.00293485	Bacteria	Acidobacteriota	Acidobacteriae	Acidobacteriales	Acidobacteriaceae (Subgroup_1)	Acidipila
130147	Bulk soil	5.00779	3.72466	1.02168	3.64563	0.000266733	0.00252637	Bacteria	Acidobacteriota	Acidobacteriae	Bryobacterales	Bryobacteraceae	Bryobacter
139358	Bulk soil	4.6873	5.26664	1.36775	3.85057	0.000117842	0.0014171	Bacteria	Acidobacteriota	Acidobacteriae	Acidobacteriales	Acidobacteriaceae (Subgroup_1)	Acidipila
142992	Bulk soil	6.45315	3.90527	1.13951	3.42714	0.000609969	0.00466279	Bacteria	Acidobacteriota	Acidobacteriae	Acidobacteriales	Acidobacteriaceae (Subgroup_1)
2133	Bulk soil	52.7725	2.93854	0.843266	3.48471	0.000492668	0.00404196	Bacteria	Actinomycetota	Actinobacteria	Frankiales	Sporichthyaceae
827	Bulk soil	785.232	5.58034	0.496093	11.2486	2.35384e-29	5.48445e-26	Bacteria	Bacteroidota	Bacteroidia	Chitinophagales	Chitinophagaceae
6544	Bulk soil	55.2985	6.36836	1.11902	5.69101	1.26288e-08	2.26347e-06	Bacteria	Bacteroidota	Bacteroidia	Chitinophagales	Chitinophagaceae
24749	Bulk soil	608.323	4.63007	0.922464	5.01924	5.18763e-07	2.8779e-05	Bacteria	Bacteroidota	Bacteroidia	Chitinophagales	Chitinophagaceae
31561	Bulk soil	4.86411	5.30715	1.46801	3.6152	0.000300116	0.00277488	Bacteria	Bacteroidota	Bacteroidia	Chitinophagales	Chitinophagaceae
45015	Bulk soil	7.58567	3.76118	0.986132	3.81407	0.000136694	0.00155364	Bacteria	Bacteroidota	Bacteroidia	Chitinophagales	Chitinophagaceae
73107	Bulk soil	27.3977	3.94905	1.19587	3.30224	0.000959164	0.00649666	Bacteria	Bacteroidota	Bacteroidia	Chitinophagales	Chitinophagaceae
102412	Bulk soil	14.0326	5.70885	1.01486	5.62526	1.85231e-08	2.69743e-06	Bacteria	Bacteroidota	Bacteroidia	Chitinophagales	Chitinophagaceae
111310	Bulk soil	2.69287	5.07763	1.25038	4.06086	4.88922e-05	0.000742212	Bacteria	Bacteroidota	Bacteroidia	Chitinophagales	Chitinophagaceae
115515	Bulk soil	1.8771	4.58233	1.39097	3.29435	0.000986493	0.00660339	Bacteria	Bacteroidota	Bacteroidia	Cytophagales	Cytophagaceae	Cytophaga
127344	Bulk soil	8.80986	4.58805	1.36835	3.35298	0.000799476	0.00564478	Bacteria	Bacteroidota	Bacteroidia	Chitinophagales	Chitinophagaceae
131644	Bulk soil	5.93321	5.00154	1.12157	4.45941	8.2187e-06	0.00019343	Bacteria	Bacteroidota	Bacteroidia	Chitinophagales	Chitinophagaceae
133897	Bulk soil	3.37048	5.37602	1.41577	3.79725	0.000146307	0.0016283	Bacteria	Bacteroidota	Bacteroidia	Chitinophagales	Chitinophagaceae
137360	Bulk soil	10.7957	3.41382	1.05452	3.23731	0.00120663	0.00768154	Bacteria	Bacteroidota	Bacteroidia	Chitinophagales	Chitinophagaceae	Ferruginibacter
143210	Bulk soil	6.87902	4.36996	1.31713	3.3178	0.000907301	0.00623602	Bacteria	Bacteroidota	Bacteroidia	Chitinophagales	Chitinophagaceae
211745	Bulk soil	4.37886	4.50882	1.31569	3.42697	0.000610366	0.00466279	Bacteria	Bacteroidota	Bacteroidia	Chitinophagales	Chitinophagaceae
235346	Bulk soil	5.72478	6.14867	1.519	4.04785	5.16904e-05	0.000767125	Bacteria	Bacteroidota	Bacteroidia	Chitinophagales	Chitinophagaceae
236266	Bulk soil	4.62359	5.24297	1.67254	3.13472	0.00172016	0.00994532	Bacteria	Bacteroidota	Bacteroidia	Chitinophagales	Chitinophagaceae
248965	Bulk soil	2.60839	4.98624	1.34984	3.69396	0.000220788	0.0022174	Bacteria	Bacteroidota	Bacteroidia	Chitinophagales	Chitinophagaceae
266940	Bulk soil	5.17173	5.38157	1.1731	4.58747	4.48659e-06	0.000130672	Bacteria	Bacteroidota	Bacteroidia	Chitinophagales	Chitinophagaceae
386057	Bulk soil	4.19153	4.45361	1.35793	3.27969	0.00103919	0.00683989	Bacteria	Bacteroidota	Bacteroidia	Chitinophagales	Chitinophagaceae
424395	Bulk soil	4.72115	5.2533	1.29529	4.05571	4.9983e-05	0.000746541	Bacteria	Bacteroidota	Bacteroidia	Chitinophagales	Chitinophagaceae
853767	Bulk soil	9.95295	5.18121	1.13859	4.55056	5.35035e-06	0.000146663	Bacteria	Bacteroidota	Bacteroidia	Chitinophagales	Chitinophagaceae
889087	Bulk soil	2.93385	5.17525	1.42601	3.62919	0.000284309	0.00264976	Bacteria	Bacteroidota	Bacteroidia	Chitinophagales	Chitinophagaceae
107740	Bulk soil	2.49878	4.33408	1.31623	3.29281	0.000991926	0.00660339	Bacteria	Bdellovibrionota	Bdellovibrionia	Bdellovibrionales	Bdellovibrionaceae	Bdellovibrio
3884	Bulk soil	38.6798	2.87966	0.729457	3.94767	7.89159e-05	0.00104474	Bacteria	Chloroflexota	Ktedonobacteria	Ktedonobacterales	JG30-KF-AS9
15812	Bulk soil	28.7384	3.45337	0.850883	4.05857	4.93746e-05	0.000742212	Bacteria	Chloroflexota	Ktedonobacteria	Ktedonobacterales	JG30-KF-AS9
50256	Bulk soil	9.09351	3.02521	0.899591	3.36287	0.000771368	0.00554718	Bacteria	Chloroflexota	Ktedonobacteria	Ktedonobacterales	JG30-KF-AS9
2250	Bulk soil	112.01	2.57397	0.58187	4.42362	9.70617e-06	0.000215385	Archaea	Crenarchaeota	Nitrososphaeria	Nitrosotaleales	Nitrosotaleaceae
13562	Bulk soil	8.16766	2.37203	0.691988	3.42785	0.000608379	0.00466279	Archaea	Crenarchaeota	Nitrososphaeria	Nitrosotaleales	Nitrosotaleaceae
75	Bulk soil	50.4115	2.40824	0.630201	3.82138	0.000132705	0.0015307	Bacteria	Bacillota	Bacilli	Alicyclobacillales	Alicyclobacillaceae	Alicyclobacillus
4771	Bulk soil	74.9504	3.88903	0.954822	4.07305	4.64021e-05	0.000716007	Bacteria	Bacillota	Bacilli	Alicyclobacillales	Alicyclobacillaceae	Alicyclobacillus
5921	Bulk soil	41.9544	3.4364	0.688719	4.98955	6.052e-07	3.06547e-05	Bacteria	Bacillota	Bacilli	Alicyclobacillales	Alicyclobacillaceae	Alicyclobacillus
13316	Bulk soil	24.4013	3.51733	0.890398	3.95029	7.80557e-05	0.00104334	Bacteria	Bacillota	Bacilli	Alicyclobacillales	Alicyclobacillaceae	Alicyclobacillus
42494	Bulk soil	6.96898	3.62366	1.15263	3.14381	0.00166764	0.00980408	Bacteria	Bacillota	Bacilli	Alicyclobacillales	Alicyclobacillaceae	Alicyclobacillus
100571	Bulk soil	6.86999	2.48206	0.698722	3.55228	0.000381902	0.00328351	Bacteria	Bacillota	Bacilli	Alicyclobacillales	Alicyclobacillaceae	Alicyclobacillus
111263	Bulk soil	9.28871	4.16563	1.32367	3.14704	0.00164934	0.00972903	Bacteria	Bacillota	Bacilli	Alicyclobacillales	Alicyclobacillaceae	Alicyclobacillus
8395	Bulk soil	1040.3	6.38043	1.22266	5.2185	1.8038e-07	1.5799e-05	Bacteria	Patescibacteria	Saccharimonadia	Saccharimonadales	Saccharimonadaceae	TM7a
23217	Bulk soil	18.8645	5.38925	1.57064	3.43126	0.000600792	0.00465065	Bacteria	Patescibacteria	Saccharimonadia	Saccharimonadales	Saccharimonadaceae	TM7a
37336	Bulk soil	53.2536	5.61669	1.24563	4.50912	6.50968e-06	0.000161357	Bacteria	Patescibacteria	Saccharimonadia	Saccharimonadales	Saccharimonadaceae	TM7a
45390	Bulk soil	14.3302	6.30726	1.59704	3.94935	7.83625e-05	0.00104334	Bacteria	Patescibacteria	Saccharimonadia	Saccharimonadales	Saccharimonadaceae	TM7a
97514	Bulk soil	2.32421	4.87296	1.37521	3.54342	0.000394972	0.00335177	Bacteria	Patescibacteria	Saccharimonadia	Saccharimonadales
38	Bulk soil	1234.51	2.93015	0.642657	4.55944	5.12914e-06	0.000142273	Bacteria	Pseudomonadota	Gammaproteobacteria	Xanthomonadales	Rhodanobacteraceae	Chujaibacter
44	Bulk soil	3.97742	3.45588	1.07669	3.20972	0.00132866	0.00832201	Bacteria	Pseudomonadota	Gammaproteobacteria	Xanthomonadales	Rhodanobacteraceae	Chujaibacter
234	Bulk soil	1047.86	3.15977	0.627965	5.03177	4.85979e-07	2.76178e-05	Bacteria	Pseudomonadota	Gammaproteobacteria	Xanthomonadales	Rhodanobacteraceae	Rhodanobacter
316	Bulk soil	12.0601	3.25205	0.78994	4.11684	3.84109e-05	0.000619278	Bacteria	Pseudomonadota	Gammaproteobacteria	Xanthomonadales	Rhodanobacteraceae	Rhodanobacter
636	Bulk soil	99.6727	2.98992	0.783558	3.81583	0.000135727	0.00155364	Bacteria	Pseudomonadota	Alphaproteobacteria	Micropepsales	Micropepsaceae
921	Bulk soil	47.5952	2.45504	0.689012	3.56313	0.000366462	0.00318603	Bacteria	Pseudomonadota	Alphaproteobacteria	Micropepsales	Micropepsaceae
2412	Bulk soil	1318.7	1.99037	0.540808	3.68036	0.000232908	0.00229948	Bacteria	Pseudomonadota	Gammaproteobacteria	Xanthomonadales	Rhodanobacteraceae	Chujaibacter
2427	Bulk soil	280.642	3.06268	0.676862	4.52483	6.0444e-06	0.000158241	Bacteria	Pseudomonadota	Gammaproteobacteria	Burkholderiales	Alcaligenaceae	Castellaniella
3102	Bulk soil	29.6654	2.88094	0.64922	4.43754	9.09909e-06	0.000207852	Bacteria	Pseudomonadota	Gammaproteobacteria	Xanthomonadales	Rhodanobacteraceae	Chujaibacter
3405	Bulk soil	56.0837	2.25874	0.646387	3.49441	0.00047512	0.0039447	Bacteria	Pseudomonadota	Gammaproteobacteria	Xanthomonadales	Rhodanobacteraceae	Chujaibacter
3729	Bulk soil	11.7086	2.849	0.822661	3.46315	0.000533883	0.00427228	Bacteria	Pseudomonadota	Gammaproteobacteria	Burkholderiales	Alcaligenaceae	Castellaniella
4394	Bulk soil	16.6546	3.07573	0.684332	4.4945	6.97326e-06	0.000170425	Bacteria	Pseudomonadota	Gammaproteobacteria	Xanthomonadales	Rhodanobacteraceae	Chujaibacter
4864	Bulk soil	3.46244	4.81409	1.23838	3.88742	0.000101314	0.00126915	Bacteria	Pseudomonadota	Gammaproteobacteria	Xanthomonadales	Rhodanobacteraceae	Rhodanobacter
5291	Bulk soil	28.6388	2.27459	0.700409	3.24751	0.00116419	0.00745525	Bacteria	Pseudomonadota	Alphaproteobacteria	Elsterales
7200	Bulk soil	3.96013	3.38716	1.0742	3.15321	0.00161488	0.00954994	Bacteria	Pseudomonadota	Gammaproteobacteria	Xanthomonadales	Rhodanobacteraceae
7937	Bulk soil	20.4138	2.90452	0.725956	4.00097	6.30844e-05	0.000885324	Bacteria	Pseudomonadota	Gammaproteobacteria	Xanthomonadales	Rhodanobacteraceae	Chujaibacter
9060	Bulk soil	19.2223	3.49122	0.651722	5.35692	8.46521e-08	9.8544e-06	Bacteria	Pseudomonadota	Gammaproteobacteria	Xanthomonadales	Rhodanobacteraceae	Luteibacter
10343	Bulk soil	5.45493	3.25766	0.916527	3.55435	0.000378908	0.00328199	Bacteria	Pseudomonadota	Gammaproteobacteria	Xanthomonadales	Rhodanobacteraceae	Chujaibacter
12757	Bulk soil	45.2217	3.3433	0.660504	5.06174	4.15445e-07	2.54369e-05	Bacteria	Pseudomonadota	Alphaproteobacteria	Micropepsales	Micropepsaceae
13733	Bulk soil	30.6982	2.80439	0.554549	5.05706	4.25769e-07	2.54369e-05	Bacteria	Pseudomonadota	Gammaproteobacteria	Xanthomonadales	Rhodanobacteraceae	Rhodanobacter
13764	Bulk soil	31.2147	1.70308	0.539206	3.15849	0.00158591	0.00945054	Bacteria	Pseudomonadota	Gammaproteobacteria	Xanthomonadales	Rhodanobacteraceae	Chujaibacter
20277	Bulk soil	8.36744	3.26551	0.856031	3.81471	0.000136343	0.00155364	Bacteria	Pseudomonadota	Gammaproteobacteria	Xanthomonadales	Rhodanobacteraceae
20686	Bulk soil	4.10998	4.45631	1.0868	4.1004	4.12439e-05	0.000649313	Bacteria	Pseudomonadota	Gammaproteobacteria	Xanthomonadales	Rhodanobacteraceae	Rhodanobacter
22837	Bulk soil	16.4698	3.36592	0.786463	4.27983	1.87038e-05	0.000357213	Bacteria	Pseudomonadota	Alphaproteobacteria	Elsterales
24486	Bulk soil	26.3932	2.94502	0.652061	4.51648	6.28752e-06	0.000159238	Bacteria	Pseudomonadota	Gammaproteobacteria	Xanthomonadales	Rhodanobacteraceae
28387	Bulk soil	8.51461	2.97794	0.932121	3.1948	0.00139927	0.00867101	Bacteria	Pseudomonadota	Gammaproteobacteria	Xanthomonadales	Rhodanobacteraceae	Chujaibacter
29640	Bulk soil	3.00218	4.6246	1.46255	3.16201	0.00156684	0.00938103	Bacteria	Pseudomonadota	Alphaproteobacteria	Caulobacterales	Caulobacteraceae
30767	Bulk soil	23.2137	3.1382	0.683129	4.59386	4.35125e-06	0.000128334	Bacteria	Pseudomonadota	Gammaproteobacteria	Xanthomonadales	Rhodanobacteraceae	Rhodanobacter
36718	Bulk soil	12.7267	3.12467	0.611511	5.10975	3.22582e-07	2.3488e-05	Bacteria	Pseudomonadota	Gammaproteobacteria	Xanthomonadales	Rhodanobacteraceae	Rhodanobacter
36896	Bulk soil	4.56253	5.22683	1.66428	3.14058	0.00168611	0.00982158	Bacteria	Pseudomonadota	Alphaproteobacteria	Elsterales
39876	Bulk soil	19.9852	2.22919	0.620289	3.59378	0.000325911	0.00292832	Bacteria	Pseudomonadota	Gammaproteobacteria	Xanthomonadales	Rhodanobacteraceae	Chujaibacter
44729	Bulk soil	4.45689	3.5785	1.09346	3.27263	0.00106554	0.00695434	Bacteria	Pseudomonadota	Gammaproteobacteria	Xanthomonadales	Rhodanobacteraceae	Rhodanobacter
53557	Bulk soil	7.44372	3.26038	0.871551	3.74089	0.000183367	0.00193324	Bacteria	Pseudomonadota	Gammaproteobacteria	Xanthomonadales	Rhodanobacteraceae	Chujaibacter
54506	Bulk soil	4.67311	4.13763	1.13432	3.64768	0.000264614	0.00252637	Bacteria	Pseudomonadota	Gammaproteobacteria	Xanthomonadales	Rhodanobacteraceae	Chujaibacter
60232	Bulk soil	4.15297	3.46094	1.02204	3.38631	0.000708392	0.00523985	Bacteria	Pseudomonadota	Gammaproteobacteria	Xanthomonadales	Rhodanobacteraceae
63544	Bulk soil	19.1884	2.84075	0.64973	4.37221	1.22997e-05	0.000258183	Bacteria	Pseudomonadota	Gammaproteobacteria	Xanthomonadales	Rhodanobacteraceae	Chujaibacter
71409	Bulk soil	5.07075	4.78159	1.14372	4.18075	2.90544e-05	0.000490556	Bacteria	Pseudomonadota	Gammaproteobacteria	Xanthomonadales	Rhodanobacteraceae
73114	Bulk soil	4.30297	2.8492	0.894737	3.1844	0.00145056	0.00889422	Bacteria	Pseudomonadota	Gammaproteobacteria	Burkholderiales	Alcaligenaceae	Castellaniella
88007	Bulk soil	6.96353	4.25239	0.989635	4.29693	1.73177e-05	0.000333473	Bacteria	Pseudomonadota	Gammaproteobacteria	Xanthomonadales	Rhodanobacteraceae	Chujaibacter
88127	Bulk soil	3.84858	3.33746	0.978392	3.41117	0.000646856	0.00486185	Bacteria	Pseudomonadota	Gammaproteobacteria	Xanthomonadales	Rhodanobacteraceae	Rhodanobacter
89676	Bulk soil	4.39046	3.49403	1.01943	3.42743	0.000609325	0.00466279	Bacteria	Pseudomonadota	Gammaproteobacteria	Xanthomonadales	Rhodanobacteraceae	Rhodanobacter
95134	Bulk soil	6.06768	3.16039	0.961523	3.28685	0.00101313	0.00670624	Bacteria	Pseudomonadota	Gammaproteobacteria	Xanthomonadales	Rhodanobacteraceae	Chujaibacter
98525	Bulk soil	4.77005	3.66227	1.09759	3.33664	0.00084797	0.00591904	Bacteria	Pseudomonadota	Gammaproteobacteria	Xanthomonadales	Rhodanobacteraceae	Rhodanobacter
101156	Bulk soil	4.87972	3.72668	0.981142	3.79831	0.000145687	0.0016283	Bacteria	Pseudomonadota	Gammaproteobacteria	Xanthomonadales	Rhodanobacteraceae	Rhodanobacter
105695	Bulk soil	2.8403	5.12263	1.45802	3.51343	0.000442362	0.00372095	Bacteria	Pseudomonadota	Gammaproteobacteria	Xanthomonadales	Rhodanobacteraceae	Chujaibacter
114502	Bulk soil	4.72912	4.67934	1.14309	4.09358	4.24755e-05	0.000664214	Bacteria	Pseudomonadota	Gammaproteobacteria	Gammaproteobacteria Incertae Sedis	Unknown Family	Acidibacter
114925	Bulk soil	6.20973	5.08961	1.07625	4.72901	2.25616e-06	8.21384e-05	Bacteria	Pseudomonadota	Gammaproteobacteria	Xanthomonadales	Rhodanobacteraceae	Rhodanobacter
116063	Bulk soil	3.25467	4.73736	1.32906	3.56443	0.000364651	0.00318216	Bacteria	Pseudomonadota	Alphaproteobacteria	Acetobacterales	Acetobacteraceae	Acidicaldus
117512	Bulk soil	4.79498	3.35668	0.946203	3.54753	0.00038886	0.00331884	Bacteria	Pseudomonadota	Gammaproteobacteria	Xanthomonadales	Rhodanobacteraceae
121001	Bulk soil	6.08108	4.02149	1.04962	3.83139	0.000127422	0.00149192	Bacteria	Pseudomonadota	Gammaproteobacteria	Xanthomonadales	Rhodanobacteraceae	Rhodanobacter
144690	Bulk soil	5.27958	2.87762	0.908242	3.16834	0.00153311	0.00925429	Bacteria	Pseudomonadota	Gammaproteobacteria	Xanthomonadales	Rhodanobacteraceae	Chujaibacter
151676	Bulk soil	7.83379	2.71939	0.86019	3.16138	0.00157022	0.00938103	Bacteria	Pseudomonadota	Gammaproteobacteria	Xanthomonadales	Rhodanobacteraceae	Chujaibacter
169553	Bulk soil	3.93652	3.34866	1.05332	3.17915	0.00147708	0.00900941	Bacteria	Pseudomonadota	Gammaproteobacteria	Xanthomonadales	Rhodanobacteraceae	Chujaibacter
244661	Bulk soil	4.8224	5.28618	1.21532	4.34962	1.36374e-05	0.000273923	Bacteria	Pseudomonadota	Gammaproteobacteria	Xanthomonadales	Rhodanobacteraceae	Chujaibacter
270376	Bulk soil	3.67444	4.27716	1.2883	3.32001	0.000900157	0.00622364	Bacteria	Pseudomonadota	Gammaproteobacteria	Xanthomonadales	Rhodanobacteraceae	Chujaibacter
273093	Bulk soil	5.80734	3.34652	0.961296	3.48126	0.00049907	0.00406585	Bacteria	Pseudomonadota	Gammaproteobacteria	Xanthomonadales	Rhodanobacteraceae	Chujaibacter
11885	Bulk soil	10.6076	5.86452	1.39264	4.21107	2.54163e-05	0.000452061	Bacteria	Verrucomicrobiota	Verrucomicrobiae	Pedosphaerales	Pedosphaeraceae
72	Rhizosphere	164.675	2.24009	0.509143	4.39972	1.0839e-05	0.000402258	Bacteria	Acidobacteriota	Acidobacteriae	Acidobacteriales	Acidobacteriaceae (Subgroup_1)	Acidipila
523	Rhizosphere	134.307	2.25713	0.67169	3.36037	0.000778382	0.00827679	Bacteria	Acidobacteriota	Acidobacteriae	Bryobacterales	Bryobacteraceae	Bryobacter
2463	Rhizosphere	33.9557	1.65242	0.474305	3.48389	0.000494184	0.00585512	Bacteria	Acidobacteriota	Acidobacteriae	Subgroup_13
4987	Rhizosphere	9.21458	2.90199	0.747955	3.8799	0.000104501	0.00205348	Bacteria	Acidobacteriota	Acidobacteriae	Acidobacteriales	Acidobacteriaceae (Subgroup_1)
6718	Rhizosphere	19.2333	2.59716	0.667477	3.89101	9.98276e-05	0.00197773	Bacteria	Acidobacteriota	Acidobacteriae	Acidobacteriales	Acidobacteriaceae (Subgroup_1)	Acidipila
10716	Rhizosphere	8.62468	3.34307	0.972548	3.43744	0.000587246	0.00666373	Bacteria	Acidobacteriota	Acidobacteriae	Acidobacteriales	Acidobacteriaceae (Subgroup_1)	Occallatibacter
14063	Rhizosphere	13.0933	2.52915	0.597819	4.23062	2.33045e-05	0.000678638	Bacteria	Acidobacteriota	Acidobacteriae	Solibacterales	Solibacteraceae	Candidatus Solibacter
20117	Rhizosphere	6.04087	2.93983	0.686443	4.2827	1.84637e-05	0.00061305	Bacteria	Acidobacteriota	Acidobacteriae	Acidobacteriales	Acidobacteriaceae (Subgroup_1)
34116	Rhizosphere	2.31718	4.40165	1.33351	3.30079	0.000964146	0.00958988	Bacteria	Acidobacteriota	Acidobacteriae	Acidobacteriales	Acidobacteriaceae (Subgroup_1)	Acidipila
41822	Rhizosphere	4.67877	3.46717	0.976137	3.55193	0.000382415	0.0049962	Bacteria	Acidobacteriota	Acidobacteriae	Solibacterales	Solibacteraceae	Candidatus Solibacter
43376	Rhizosphere	9.38407	2.32625	0.691616	3.36349	0.000769629	0.00823094	Bacteria	Acidobacteriota	Acidobacteriae	Acidobacteriales	Acidobacteriaceae (Subgroup_1)	Occallatibacter
128727	Rhizosphere	4.80839	2.5771	0.71065	3.62639	0.000287409	0.00415968	Bacteria	Acidobacteriota	Acidobacteriae	Acidobacteriales	Acidobacteriaceae (Subgroup_1)	Acidipila
276	Rhizosphere	55.4786	2.93013	0.524792	5.58342	2.35838e-08	3.56262e-06	Bacteria	Actinomycetota	Actinobacteria	Micrococcales	Microbacteriaceae	Humibacter
591	Rhizosphere	45.9932	2.78021	0.79412	3.50099	0.000463526	0.00557384	Bacteria	Actinomycetota	Actinobacteria	Propionibacteriales	Nocardioidaceae	Marmoricola
2129	Rhizosphere	24.1088	2.63794	0.586572	4.49721	6.8852e-06	0.000308177	Bacteria	Actinomycetota	Actinobacteria	Frankiales	Nakamurellaceae
2464	Rhizosphere	130.967	2.30157	0.521391	4.41429	1.01344e-05	0.000388807	Bacteria	Actinomycetota	Actinobacteria	Micrococcales	Microbacteriaceae	Microbacterium
4206	Rhizosphere	40.2291	3.20841	0.7457	4.30254	1.68848e-05	0.000574797	Bacteria	Actinomycetota	Actinobacteria	Frankiales	Acidothermaceae	Acidothermus
5772	Rhizosphere	14.7101	2.04756	0.607561	3.37013	0.000751338	0.00816183	Bacteria	Actinomycetota	Actinobacteria	Frankiales	Acidothermaceae	Acidothermus
8461	Rhizosphere	35.0204	2.63636	0.743872	3.54411	0.00039394	0.00504481	Bacteria	Actinomycetota	Thermoleophilia	Solirubrobacterales	Solirubrobacteraceae
8693	Rhizosphere	13.6151	3.91556	1.09007	3.59204	0.000328095	0.00455751	Bacteria	Actinomycetota	Actinobacteria	Micrococcales	Microbacteriaceae	Microbacterium
10349	Rhizosphere	46.8021	3.41901	0.690035	4.95484	7.23905e-07	5.14611e-05	Bacteria	Actinomycetota	Actinobacteria	Frankiales	Acidothermaceae	Acidothermus
16005	Rhizosphere	26.147	2.66069	0.600772	4.42878	9.47678e-06	0.000369442	Bacteria	Actinomycetota	Actinobacteria	Catenulisporales	Actinospicaceae	Actinospica
28295	Rhizosphere	46.1775	1.20789	0.366476	3.29598	0.000980807	0.00971561	Bacteria	Actinomycetota	Actinobacteria	Catenulisporales	Actinospicaceae	Actinospica
30635	Rhizosphere	23.4931	2.70572	0.677819	3.99181	6.55712e-05	0.0014278	Bacteria	Actinomycetota	Actinobacteria	Micrococcales	Microbacteriaceae	Microbacterium
32769	Rhizosphere	6.67336	4.29967	1.29531	3.3194	0.000902104	0.00912295	Bacteria	Actinomycetota	Thermoleophilia	Solirubrobacterales	Solirubrobacteraceae	Conexibacter
38341	Rhizosphere	13.0768	3.73644	0.737169	5.06863	4.0068e-07	3.22815e-05	Bacteria	Actinomycetota	Actinobacteria	Corynebacteriales	Mycobacteriaceae	Mycobacterium
41952	Rhizosphere	15.8916	4.30147	0.658884	6.52841	6.647e-11	4.01645e-08	Bacteria	Actinomycetota	Actinobacteria	Micrococcales	Microbacteriaceae	Humibacter
47626	Rhizosphere	6.78563	2.42175	0.725901	3.3362	0.000849315	0.00881028	Bacteria	Actinomycetota	Acidimicrobiia	IMCC26256
51986	Rhizosphere	2.31796	4.3993	1.23707	3.55624	0.000376201	0.00494172	Bacteria	Actinomycetota	Actinobacteria	Frankiales	Acidothermaceae	Acidothermus
827	Rhizosphere	378.996	4.69034	0.65181	7.19587	6.20638e-13	7.50041e-10	Bacteria	Bacteroidota	Bacteroidia	Chitinophagales	Chitinophagaceae
7686	Rhizosphere	28.4981	5.51612	0.906772	6.08325	1.17768e-09	4.7441e-07	Bacteria	Bacteroidota	Bacteroidia	Chitinophagales	Chitinophagaceae
24749	Rhizosphere	481.002	4.39768	0.776291	5.66499	1.47036e-08	3.19956e-06	Bacteria	Bacteroidota	Bacteroidia	Chitinophagales	Chitinophagaceae
45015	Rhizosphere	3.84843	3.95594	1.09481	3.61335	0.000302265	0.00429097	Bacteria	Bacteroidota	Bacteroidia	Chitinophagales	Chitinophagaceae
67344	Rhizosphere	3.0131	5.41189	1.4466	3.7411	0.000183214	0.00306384	Bacteria	Bacteroidota	Bacteroidia	Chitinophagales	Chitinophagaceae
102412	Rhizosphere	6.79248	4.85549	1.25775	3.86045	0.000113177	0.0021778	Bacteria	Bacteroidota	Bacteroidia	Chitinophagales	Chitinophagaceae
111310	Rhizosphere	1.64661	4.55144	1.30733	3.48147	0.000498667	0.00587941	Bacteria	Bacteroidota	Bacteroidia	Chitinophagales	Chitinophagaceae
123988	Rhizosphere	3.70132	5.69663	1.64732	3.45812	0.000543964	0.00629072	Bacteria	Bacteroidota	Bacteroidia	Chitinophagales	Chitinophagaceae
127344	Rhizosphere	7.18371	4.4382	1.18659	3.74029	0.000183805	0.00306384	Bacteria	Bacteroidota	Bacteroidia	Chitinophagales	Chitinophagaceae
131644	Rhizosphere	2.95496	4.77216	1.37795	3.46324	0.000533712	0.00622985	Bacteria	Bacteroidota	Bacteroidia	Chitinophagales	Chitinophagaceae
290859	Rhizosphere	4.25368	5.29116	1.3811	3.83112	0.000127564	0.00240876	Bacteria	Bacteroidota	Bacteroidia	Chitinophagales	Chitinophagaceae
353033	Rhizosphere	5.27109	5.60937	1.27508	4.39923	1.08635e-05	0.000402258	Bacteria	Bacteroidota	Bacteroidia	Chitinophagales	Chitinophagaceae
386057	Rhizosphere	2.85757	4.70992	1.33402	3.53062	0.000414591	0.00519205	Bacteria	Bacteroidota	Bacteroidia	Chitinophagales	Chitinophagaceae
532801	Rhizosphere	4.92493	6.11226	1.66024	3.68155	0.000231817	0.00354621	Bacteria	Bacteroidota	Bacteroidia	Chitinophagales	Chitinophagaceae
853767	Rhizosphere	3.60031	5.67989	1.23464	4.60043	4.21616e-06	0.000216818	Bacteria	Bacteroidota	Bacteroidia	Chitinophagales	Chitinophagaceae
859219	Rhizosphere	3.36194	4.94006	1.43498	3.44259	0.000576168	0.00663142	Bacteria	Bacteroidota	Bacteroidia	Chitinophagales	Chitinophagaceae
889087	Rhizosphere	3.44294	4.97391	1.42696	3.48568	0.00049089	0.00584473	Bacteria	Bacteroidota	Bacteroidia	Chitinophagales	Chitinophagaceae
107740	Rhizosphere	6.03096	2.94519	0.760404	3.87319	0.000107418	0.00209378	Bacteria	Bdellovibrionota	Bdellovibrionia	Bdellovibrionales	Bdellovibrionaceae	Bdellovibrio
555	Rhizosphere	9.9401	2.81574	0.671711	4.19189	2.76639e-05	0.000768546	Bacteria	Chloroflexota	JG30-KF-CM66	NA
3884	Rhizosphere	24.7725	3.21916	0.708913	4.54098	5.59927e-06	0.000270669	Bacteria	Chloroflexota	Ktedonobacteria	Ktedonobacterales	JG30-KF-AS9
4134	Rhizosphere	55.1074	3.70369	0.689633	5.37051	7.85124e-08	8.62566e-06	Bacteria	Chloroflexota	Chloroflexotaa	Thermomicrobiales	Thermomicrobiaceae	Nitrolancea
15812	Rhizosphere	67.7746	3.53135	0.523143	6.75026	1.47584e-11	1.18904e-08	Bacteria	Chloroflexota	Ktedonobacteria	Ktedonobacterales	JG30-KF-AS9
18494	Rhizosphere	15.3637	3.1392	0.674952	4.65099	3.30344e-06	0.000181464	Bacteria	Chloroflexota	Ktedonobacteria	Ktedonobacterales
22583	Rhizosphere	12.6307	1.45131	0.432383	3.35653	0.000789261	0.00827679	Bacteria	Chloroflexota	Ktedonobacteria	Ktedonobacterales	JG30-KF-AS9
33516	Rhizosphere	6.34441	3.63332	0.975457	3.72474	0.000195518	0.00317158	Bacteria	Chloroflexota	Chloroflexotaa	Elev-1554
46355	Rhizosphere	5.51875	4.07807	0.891377	4.57502	4.76182e-06	0.000239778	Bacteria	Chloroflexota	Ktedonobacteria	Ktedonobacterales	JG30-KF-AS9
49002	Rhizosphere	16.2661	3.12137	0.767198	4.06854	4.73093e-05	0.00114229	Bacteria	Chloroflexota	Ktedonobacteria	Ktedonobacterales	JG30-KF-AS9
100479	Rhizosphere	17.2208	2.94086	0.771274	3.81299	0.000137298	0.002514	Bacteria	Chloroflexota	Ktedonobacteria	Ktedonobacterales	JG30-KF-AS9
115506	Rhizosphere	2.37846	4.4439	1.21241	3.66536	0.000246994	0.00368825	Bacteria	Chloroflexota	Ktedonobacteria	Ktedonobacterales	JG30-KF-AS9
355344	Rhizosphere	4.59955	4.80077	1.1845	4.05299	5.05677e-05	0.00118662	Bacteria	Chloroflexota	Ktedonobacteria	Ktedonobacterales
239	Rhizosphere	268.901	4.1588	0.67847	6.12968	8.80559e-10	4.25662e-07	Archaea	Crenarchaeota	Nitrososphaeria	Nitrosotaleales	Nitrosotaleaceae
1497	Rhizosphere	84.0919	4.95737	0.867907	5.71187	1.11744e-08	2.70086e-06	Archaea	Crenarchaeota	Nitrososphaeria	Nitrosotaleales	Nitrosotaleaceae
2250	Rhizosphere	115.35	3.39392	0.420819	8.06504	7.32096e-16	1.76948e-12	Archaea	Crenarchaeota	Nitrososphaeria	Nitrosotaleales	Nitrosotaleaceae
4728	Rhizosphere	14.7134	5.57305	1.23457	4.51418	6.35635e-06	0.000290924	Archaea	Crenarchaeota	Nitrososphaeria	Nitrosotaleales	Nitrosotaleaceae	Candidatus Nitrosotalea
6780	Rhizosphere	23.407	4.24923	0.866935	4.90144	9.51354e-07	6.25131e-05	Archaea	Crenarchaeota	Nitrososphaeria	Nitrosotaleales	Nitrosotaleaceae
7551	Rhizosphere	12.7793	5.74052	1.41737	4.05012	5.11908e-05	0.00118969	Archaea	Crenarchaeota	Nitrososphaeria	Nitrosotaleales	Nitrosotaleaceae	Candidatus Nitrosotalea
13562	Rhizosphere	13.872	3.58017	0.698526	5.12532	2.97038e-07	2.779e-05	Archaea	Crenarchaeota	Nitrososphaeria	Nitrosotaleales	Nitrosotaleaceae
14516	Rhizosphere	3.32824	5.55527	1.68834	3.29038	0.00100053	0.00987049	Archaea	Crenarchaeota	Nitrososphaeria	Nitrosotaleales	Nitrosotaleaceae
16463	Rhizosphere	41.3862	5.35139	1.0999	4.86536	1.14249e-06	7.26686e-05	Archaea	Crenarchaeota	Nitrososphaeria	Nitrosotaleales	Nitrosotaleaceae	Candidatus Nitrosotalea
17698	Rhizosphere	3.88949	5.77057	1.38939	4.15332	3.27686e-05	0.000879741	Archaea	Crenarchaeota	Nitrososphaeria	Nitrosotaleales	Nitrosotaleaceae	Candidatus Nitrosotalea
18544	Rhizosphere	32.1343	6.10995	1.19502	5.11286	3.17319e-07	2.779e-05	Archaea	Crenarchaeota	Nitrososphaeria	Nitrosotaleales	Nitrosotaleaceae	Candidatus Nitrosotalea
19785	Rhizosphere	13.911	4.45144	0.950233	4.68458	2.80534e-06	0.000157686	Archaea	Crenarchaeota	Nitrososphaeria	Nitrosotaleales	Nitrosotaleaceae
21524	Rhizosphere	6.08398	4.63911	1.29128	3.59263	0.000327352	0.00455751	Archaea	Crenarchaeota	Nitrososphaeria	Nitrosotaleales	Nitrosotaleaceae	Candidatus Nitrosotalea
24230	Rhizosphere	475.044	5.04232	0.929662	5.42382	5.8338e-08	6.71443e-06	Archaea	Crenarchaeota	Nitrososphaeria	Nitrosotaleales	Nitrosotaleaceae	Candidatus Nitrosotalea
45274	Rhizosphere	12.1749	6.83882	1.37651	4.96823	6.75672e-07	4.94878e-05	Archaea	Crenarchaeota	Nitrososphaeria	Nitrosotaleales	Nitrosotaleaceae	Candidatus Nitrosotalea
62983	Rhizosphere	2.1449	4.91131	1.39029	3.53258	0.000411518	0.00519205	Archaea	Crenarchaeota	Nitrososphaeria	Nitrosotaleales	Nitrosotaleaceae
110367	Rhizosphere	4.89963	6.10646	1.42947	4.27184	1.93868e-05	0.000621173	Archaea	Crenarchaeota	Nitrososphaeria	Nitrosotaleales	Nitrosotaleaceae
114130	Rhizosphere	9.5316	5.31985	1.29776	4.09927	4.14462e-05	0.00103737	Archaea	Crenarchaeota	Nitrososphaeria	Nitrososphaerales	Nitrososphaeraceae
115871	Rhizosphere	10.3992	4.67729	1.06379	4.39683	1.09843e-05	0.000402258	Archaea	Crenarchaeota	Nitrososphaeria	Nitrososphaerales	Nitrososphaeraceae
123193	Rhizosphere	35.5232	5.66954	1.03374	5.4845	4.14647e-08	5.72972e-06	Archaea	Crenarchaeota	Nitrososphaeria	Nitrosotaleales	Nitrosotaleaceae	Candidatus Nitrosotalea
134279	Rhizosphere	6.03349	5.81154	1.46939	3.95508	7.65098e-05	0.00160939	Archaea	Crenarchaeota	Nitrososphaeria	Nitrosotaleales	Nitrosotaleaceae	Candidatus Nitrosotalea
144367	Rhizosphere	7.4642	4.49099	1.3413	3.34824	0.000813251	0.00847253	Archaea	Crenarchaeota	Nitrososphaeria	Nitrosotaleales	Nitrosotaleaceae	Candidatus Nitrosotalea
195854	Rhizosphere	7.39826	6.70135	1.30792	5.12368	2.99628e-07	2.779e-05	Archaea	Crenarchaeota	Nitrososphaeria	Nitrosotaleales	Nitrosotaleaceae	Candidatus Nitrosotalea
198798	Rhizosphere	4.18263	5.87512	1.5952	3.68299	0.000230511	0.00354621	Archaea	Crenarchaeota	Nitrososphaeria	Nitrosotaleales	Nitrosotaleaceae	Candidatus Nitrosotalea
204232	Rhizosphere	6.35964	6.48761	1.59722	4.06181	4.86931e-05	0.00115384	Archaea	Crenarchaeota	Nitrososphaeria	Nitrosotaleales	Nitrosotaleaceae
204884	Rhizosphere	6.45313	5.91364	1.45425	4.06646	4.77332e-05	0.00114229	Archaea	Crenarchaeota	Nitrososphaeria	Nitrosotaleales	Nitrosotaleaceae
208120	Rhizosphere	10.06	4.62312	1.08786	4.24975	2.14014e-05	0.000663169	Archaea	Crenarchaeota	Nitrososphaeria	Nitrosotaleales	Nitrosotaleaceae	Candidatus Nitrosotalea
208127	Rhizosphere	6.08153	6.42006	1.44258	4.45039	8.57157e-06	0.000351144	Archaea	Crenarchaeota	Nitrososphaeria	Nitrosotaleales	Nitrosotaleaceae
215129	Rhizosphere	12.1598	5.70556	1.3254	4.30479	1.67144e-05	0.000574797	Archaea	Crenarchaeota	Nitrososphaeria	Nitrosotaleales	Nitrosotaleaceae
223213	Rhizosphere	4.03299	5.22361	1.2989	4.02157	5.78107e-05	0.00130587	Archaea	Crenarchaeota	Nitrososphaeria	Nitrosotaleales	Nitrosotaleaceae
230770	Rhizosphere	7.92895	4.56769	1.23155	3.70889	0.000208172	0.00335435	Archaea	Crenarchaeota	Nitrososphaeria	Nitrosotaleales	Nitrosotaleaceae
231658	Rhizosphere	3.33798	4.93707	1.39829	3.53079	0.000414324	0.00519205	Archaea	Crenarchaeota	Nitrososphaeria	Nitrososphaerales	Nitrososphaeraceae
244288	Rhizosphere	4.03487	5.82333	1.39472	4.17527	2.97635e-05	0.000808296	Archaea	Crenarchaeota	Nitrososphaeria	Nitrososphaerales	Nitrososphaeraceae
248669	Rhizosphere	4.56009	5.40393	1.47406	3.66601	0.000246366	0.00368825	Archaea	Crenarchaeota	Nitrososphaeria	Nitrosotaleales	Nitrosotaleaceae	Candidatus Nitrosotalea
254076	Rhizosphere	2.57271	4.55159	1.33782	3.40224	0.00066837	0.00734295	Archaea	Crenarchaeota	Nitrososphaeria	Nitrosotaleales	Nitrosotaleaceae
256575	Rhizosphere	9.4635	4.29101	1.27864	3.35591	0.000791037	0.00827679	Archaea	Crenarchaeota	Nitrososphaeria	Nitrosotaleales	Nitrosotaleaceae	Candidatus Nitrosotalea
263323	Rhizosphere	8.97162	4.80168	1.26037	3.80975	0.000139106	0.00252796	Archaea	Crenarchaeota	Nitrososphaeria	Nitrosotaleales	Nitrosotaleaceae	Candidatus Nitrosotalea
366319	Rhizosphere	6.20388	4.21111	1.24447	3.38386	0.000714753	0.00781701	Archaea	Crenarchaeota	Nitrososphaeria	Nitrosotaleales	Nitrosotaleaceae
367157	Rhizosphere	5.45923	6.2624	1.56629	3.99824	6.38154e-05	0.0014022	Archaea	Crenarchaeota	Nitrososphaeria	Nitrosotaleales	Nitrosotaleaceae
395882	Rhizosphere	6.53739	6.52564	1.47189	4.43352	9.27078e-06	0.000367336	Archaea	Crenarchaeota	Nitrososphaeria	Nitrosotaleales	Nitrosotaleaceae
413036	Rhizosphere	18.2955	6.28103	1.23251	5.09614	3.46654e-07	2.88918e-05	Archaea	Crenarchaeota	Nitrososphaeria	Nitrosotaleales	Nitrosotaleaceae
514721	Rhizosphere	5.25434	5.60822	1.32166	4.24331	2.20251e-05	0.000671334	Archaea	Crenarchaeota	Nitrososphaeria	Nitrosotaleales	Nitrosotaleaceae	Candidatus Nitrosotalea
516635	Rhizosphere	4.36965	5.32832	1.44196	3.6952	0.000219716	0.0034484	Archaea	Crenarchaeota	Nitrososphaeria	Nitrososphaerales	Nitrososphaeraceae	Candidatus Nitrocosmicus
524933	Rhizosphere	5.01727	4.93992	1.38193	3.57466	0.000350686	0.00478657	Archaea	Crenarchaeota	Nitrososphaeria	Nitrosotaleales	Nitrosotaleaceae	Candidatus Nitrosotalea
904041	Rhizosphere	4.80001	5.47954	1.23057	4.45283	8.4746e-06	0.000351144	Archaea	Crenarchaeota	Nitrososphaeria	Nitrosotaleales	Nitrosotaleaceae
926293	Rhizosphere	5.27745	5.61494	1.42433	3.94217	8.07468e-05	0.00166808	Archaea	Crenarchaeota	Nitrososphaeria	Nitrosotaleales	Nitrosotaleaceae
1045713	Rhizosphere	6.65612	5.35998	1.25607	4.26726	1.97891e-05	0.000621173	Archaea	Crenarchaeota	Nitrososphaeria	Nitrosotaleales	Nitrosotaleaceae
75	Rhizosphere	96.7965	3.02155	0.534624	5.65172	1.58853e-08	3.19956e-06	Bacteria	Bacillota	Bacilli	Alicyclobacillales	Alicyclobacillaceae	Alicyclobacillus
2816	Rhizosphere	16.508	2.69561	0.745682	3.61495	0.000300401	0.00429097	Bacteria	Bacillota	Bacilli	Alicyclobacillales	Alicyclobacillaceae	Alicyclobacillus
4074	Rhizosphere	27.3537	3.45759	0.873165	3.95983	7.50018e-05	0.00160939	Bacteria	Bacillota	Bacilli	Alicyclobacillales	Alicyclobacillaceae	Alicyclobacillus
4771	Rhizosphere	85.7635	2.58104	0.471866	5.46985	4.50412e-08	5.72972e-06	Bacteria	Bacillota	Bacilli	Alicyclobacillales	Alicyclobacillaceae	Alicyclobacillus
5921	Rhizosphere	60.2622	3.16043	0.543458	5.8154	6.04881e-09	1.8275e-06	Bacteria	Bacillota	Bacilli	Alicyclobacillales	Alicyclobacillaceae	Alicyclobacillus
8906	Rhizosphere	48.8033	2.95676	0.565245	5.23094	1.68651e-07	1.77231e-05	Bacteria	Bacillota	Bacilli	Alicyclobacillales	Alicyclobacillaceae	Alicyclobacillus
13316	Rhizosphere	22.8956	2.29884	0.558215	4.11819	3.81854e-05	0.0010032	Bacteria	Bacillota	Bacilli	Alicyclobacillales	Alicyclobacillaceae	Alicyclobacillus
22417	Rhizosphere	10.6246	3.81963	1.00155	3.81372	0.00013689	0.002514	Bacteria	Bacillota	Bacilli	Bacillales	Sporolactobacillaceae	Pullulanibacillus
22498	Rhizosphere	7.87389	3.17379	0.863624	3.67497	0.000237881	0.00361609	Bacteria	Bacillota	Bacilli	Alicyclobacillales	Alicyclobacillaceae	Alicyclobacillus
24691	Rhizosphere	10.502	2.64191	0.607034	4.35216	1.34805e-05	0.000479154	Bacteria	Bacillota	Bacilli	Alicyclobacillales	Alicyclobacillaceae	Alicyclobacillus
30468	Rhizosphere	18.9022	3.73629	0.663206	5.63368	1.76404e-08	3.27977e-06	Bacteria	Bacillota	Bacilli	Alicyclobacillales	Alicyclobacillaceae	Alicyclobacillus
39151	Rhizosphere	21.9269	3.26912	0.779446	4.19417	2.73878e-05	0.000768546	Bacteria	Bacillota	Bacilli	Alicyclobacillales	Alicyclobacillaceae	Alicyclobacillus
42494	Rhizosphere	7.90758	2.43141	0.638617	3.80731	0.000140485	0.00253397	Bacteria	Bacillota	Bacilli	Alicyclobacillales	Alicyclobacillaceae	Alicyclobacillus
52992	Rhizosphere	1.791	4.64103	1.29961	3.57109	0.000355495	0.00480018	Bacteria	Bacillota	Bacilli	Alicyclobacillales	Alicyclobacillaceae	Alicyclobacillus
100571	Rhizosphere	12.6462	2.47015	0.704062	3.50842	0.000450776	0.00545226	Bacteria	Bacillota	Bacilli	Alicyclobacillales	Alicyclobacillaceae	Alicyclobacillus
103291	Rhizosphere	5.98182	3.09364	0.906717	3.41191	0.000645093	0.00715225	Bacteria	Bacillota	Bacilli	Alicyclobacillales	Alicyclobacillaceae	Alicyclobacillus
113931	Rhizosphere	3.67853	3.90266	1.04429	3.73714	0.000186124	0.00308124	Bacteria	Bacillota	Bacilli	Alicyclobacillales	Alicyclobacillaceae	Alicyclobacillus
155878	Rhizosphere	138.275	5.27901	1.38191	3.82007	0.000133414	0.0024997	Archaea	Micrarchaeota	Micrarchaeia	Micrarchaeales		Candidatus Micrarchaeum
212954	Rhizosphere	12.0062	4.92103	1.09031	4.51341	6.37938e-06	0.000290924	Archaea	Micrarchaeota	Micrarchaeia	Micrarchaeales		Candidatus Micrarchaeum
218340	Rhizosphere	29.0172	5.32163	1.0988	4.84315	1.27799e-06	7.92024e-05	Archaea	Micrarchaeota	Micrarchaeia	Micrarchaeales		Candidatus Micrarchaeum
221880	Rhizosphere	67.7145	4.73467	1.1066	4.27856	1.88108e-05	0.000614401	Archaea	Micrarchaeota	Micrarchaeia	Micrarchaeales		Candidatus Micrarchaeum
236212	Rhizosphere	17.6496	5.25148	1.4657	3.58291	0.000339789	0.00469297	Archaea	Micrarchaeota	Micrarchaeia	Micrarchaeales		Candidatus Micrarchaeum
241148	Rhizosphere	33.5622	6.44815	1.1769	5.47892	4.27918e-08	5.72972e-06	Archaea	Micrarchaeota	Micrarchaeia	Micrarchaeales		Candidatus Micrarchaeum
257914	Rhizosphere	20.2147	5.69868	1.30327	4.37259	1.22781e-05	0.000442928	Archaea	Micrarchaeota	Micrarchaeia	Micrarchaeales		Candidatus Micrarchaeum
262185	Rhizosphere	24.6864	5.64445	1.26643	4.45697	8.31278e-06	0.000351144	Archaea	Micrarchaeota	Micrarchaeia	Micrarchaeales		Candidatus Micrarchaeum
410702	Rhizosphere	10.3662	6.01965	1.70948	3.52134	0.000429372	0.00534944	Archaea	Micrarchaeota	Micrarchaeia	Micrarchaeales		Candidatus Micrarchaeum
535278	Rhizosphere	11.5263	5.18148	1.49666	3.46203	0.000536123	0.00622985	Archaea	Micrarchaeota	Micrarchaeia	Micrarchaeales		Candidatus Micrarchaeum
862105	Rhizosphere	7.90529	5.61476	1.36559	4.11162	3.929e-05	0.00102112	Archaea	Micrarchaeota	Micrarchaeia	Micrarchaeales		Candidatus Micrarchaeum
869878	Rhizosphere	9.41183	6.46242	1.15695	5.58571	2.32741e-08	3.56262e-06	Archaea	Micrarchaeota	Micrarchaeia	Micrarchaeales		Candidatus Micrarchaeum
876467	Rhizosphere	11.5381	6.75904	1.3507	5.00409	5.61264e-07	4.37605e-05	Archaea	Micrarchaeota	Micrarchaeia	Micrarchaeales		Candidatus Micrarchaeum
1179092	Rhizosphere	9.54409	6.48259	1.65994	3.90531	9.41046e-05	0.00187976	Archaea	Micrarchaeota	Micrarchaeia	Micrarchaeales		Candidatus Micrarchaeum
50993	Rhizosphere	5.12551	2.65273	0.775721	3.41969	0.000626915	0.00704769	Bacteria	Nitrospirota	Leptospirillia	Leptospirillales	Leptospirillaceae	Leptospirillum
105850	Rhizosphere	31.5116	4.03641	1.06664	3.78424	0.000154179	0.00274007	Bacteria	Nitrospirota	Nitrospiria	Nitrospirales	Nitrospiraceae	Nitrospira
2184	Rhizosphere	110.472	2.98878	0.776929	3.84691	0.000119615	0.00227646	Bacteria	Patescibacteria	Saccharimonadia	Saccharimonadales	LWQ8
8395	Rhizosphere	182.296	4.53378	1.23043	3.68472	0.000228956	0.00354621	Bacteria	Patescibacteria	Saccharimonadia	Saccharimonadales	Saccharimonadaceae	TM7a
14101	Rhizosphere	27.2186	2.59609	0.709009	3.66157	0.000250672	0.00371703	Bacteria	Patescibacteria	Saccharimonadia	Saccharimonadales	LWQ8
34995	Rhizosphere	13.2368	3.31455	0.986732	3.35911	0.000781925	0.00827679	Bacteria	Patescibacteria	Saccharimonadia	Saccharimonadales	LWQ8
45390	Rhizosphere	1.7565	4.62409	1.37349	3.36668	0.000760788	0.00817256	Bacteria	Patescibacteria	Saccharimonadia	Saccharimonadales	Saccharimonadaceae	TM7a
70551	Rhizosphere	6.87884	6.00203	1.81557	3.30587	0.000946828	0.00949578	Bacteria	Patescibacteria	Parcubacteria	Candidatus	Liptonbacteria
97514	Rhizosphere	1.88765	4.72026	1.25284	3.76764	0.000164797	0.00282492	Bacteria	Patescibacteria	Saccharimonadia	Saccharimonadales
107097	Rhizosphere	5.05214	6.1558	1.63318	3.76922	0.000163761	0.00282492	Bacteria	Patescibacteria	Parcubacteria	Candidatus	Kaiserbacteria
154699	Rhizosphere	11.7505	6.78455	1.57465	4.3086	1.6429e-05	0.000574797	Bacteria	Patescibacteria	Parcubacteria	Candidatus	Kaiserbacteria
164754	Rhizosphere	14.3128	5.96612	1.69606	3.51764	0.000435403	0.00536923	Bacteria	Patescibacteria	Parcubacteria	Candidatus	Kaiserbacteria
14786	Rhizosphere	24.1056	3.69881	0.935253	3.95488	7.6574e-05	0.00160939	Bacteria	Planctomycetota	Planctomycetes	Isosphaerales	Isosphaeraceae	Singulisphaera
57557	Rhizosphere	6.67515	4.39148	0.950106	4.6221	3.79876e-06	0.000204036	Bacteria	Planctomycetota	Planctomycetes	Isosphaerales	Isosphaeraceae	Aquisphaera
65382	Rhizosphere	7.21508	3.91105	1.0849	3.60499	0.000312161	0.00438659	Bacteria	Planctomycetota	Planctomycetes	Isosphaerales	Isosphaeraceae	Singulisphaera
112443	Rhizosphere	7.11222	4.46458	1.29841	3.43851	0.000584933	0.00666373	Bacteria	Planctomycetota	Planctomycetes	Isosphaerales	Isosphaeraceae	Aquisphaera
38	Rhizosphere	675.232	2.77837	0.538849	5.15612	2.52116e-07	2.53902e-05	Bacteria	Pseudomonadota	Gammaproteobacteria	Xanthomonadales	Rhodanobacteraceae	Chujaibacter
221	Rhizosphere	37.2924	1.42315	0.391364	3.6364	0.000276477	0.00402558	Bacteria	Pseudomonadota	Gammaproteobacteria	Xanthomonadales	Rhodanobacteraceae	Rhodanobacter
636	Rhizosphere	60.4488	2.08022	0.517622	4.01881	5.84932e-05	0.00130906	Bacteria	Pseudomonadota	Alphaproteobacteria	Micropepsales	Micropepsaceae
1353	Rhizosphere	13.5731	3.03673	0.684733	4.43491	9.21086e-06	0.000367336	Bacteria	Pseudomonadota	Alphaproteobacteria	NA
2168	Rhizosphere	25.9214	3.09451	0.63125	4.90219	9.47759e-07	6.25131e-05	Bacteria	Pseudomonadota	Alphaproteobacteria	Micropepsales	Micropepsaceae
2412	Rhizosphere	538.993	1.67202	0.399711	4.18307	2.87598e-05	0.000789915	Bacteria	Pseudomonadota	Gammaproteobacteria	Xanthomonadales	Rhodanobacteraceae	Chujaibacter
2427	Rhizosphere	332.631	3.54359	0.72314	4.90029	9.56964e-07	6.25131e-05	Bacteria	Pseudomonadota	Gammaproteobacteria	Burkholderiales	Alcaligenaceae	Castellaniella
2654	Rhizosphere	32.267	2.11361	0.472272	4.47541	7.62653e-06	0.000335151	Bacteria	Pseudomonadota	Alphaproteobacteria	Caulobacterales	Caulobacteraceae
3102	Rhizosphere	13.4904	3.05752	0.724563	4.21981	2.44507e-05	0.000703539	Bacteria	Pseudomonadota	Gammaproteobacteria	Xanthomonadales	Rhodanobacteraceae	Chujaibacter
3581	Rhizosphere	35.5844	2.66577	0.622541	4.28208	1.85158e-05	0.00061305	Bacteria	Pseudomonadota	Alphaproteobacteria	Elsterales
3729	Rhizosphere	10.9599	3.31504	0.917729	3.61222	0.000303581	0.00429097	Bacteria	Pseudomonadota	Gammaproteobacteria	Burkholderiales	Alcaligenaceae	Castellaniella
6615	Rhizosphere	19.2796	2.33487	0.693137	3.36855	0.000755643	0.00816183	Bacteria	Pseudomonadota	Gammaproteobacteria	Oceanospirillales	Alcanivoracaceae1	Alcanivorax
6790	Rhizosphere	4.88369	4.31887	1.02906	4.1969	2.70599e-05	0.000768546	Bacteria	Pseudomonadota	Alphaproteobacteria	Acetobacterales	Acetobacteraceae
7330	Rhizosphere	44.46	2.25012	0.472252	4.76466	1.89168e-06	0.000108862	Bacteria	Pseudomonadota	Gammaproteobacteria	Burkholderiales	Nitrosomonadaceae	Nitrosospira
7937	Rhizosphere	11.7733	2.35823	0.666878	3.53623	0.000405888	0.00516332	Bacteria	Pseudomonadota	Gammaproteobacteria	Xanthomonadales	Rhodanobacteraceae	Chujaibacter
9060	Rhizosphere	5.94551	3.04917	0.87269	3.49399	0.000475864	0.00569388	Bacteria	Pseudomonadota	Gammaproteobacteria	Xanthomonadales	Rhodanobacteraceae	Luteibacter
10759	Rhizosphere	13.0661	2.15292	0.587406	3.66514	0.000247206	0.00368825	Bacteria	Pseudomonadota	Alphaproteobacteria	Acetobacterales	Acetobacteraceae	Acidiphilium
12421	Rhizosphere	9.61163	1.85349	0.557501	3.32465	0.00088531	0.00899073	Bacteria	Pseudomonadota	Alphaproteobacteria	Caulobacterales	Caulobacteraceae
13200	Rhizosphere	7.05727	2.58671	0.690102	3.74829	0.000178042	0.00303047	Bacteria	Pseudomonadota	Gammaproteobacteria	Xanthomonadales	Rhodanobacteraceae	Chujaibacter
13486	Rhizosphere	5.08612	3.3487	0.979684	3.41815	0.000630491	0.00705508	Bacteria	Pseudomonadota	Gammaproteobacteria	Gammaproteobacteria Incertae Sedis	Unknown Family	Acidibacter
13503	Rhizosphere	11.7019	2.88867	0.603122	4.78954	1.67168e-06	9.85477e-05	Bacteria	Pseudomonadota	Alphaproteobacteria	Rhizobiales	Xanthobacteraceae
13733	Rhizosphere	7.30571	2.65346	0.651497	4.07287	4.64383e-05	0.00113375	Bacteria	Pseudomonadota	Gammaproteobacteria	Xanthomonadales	Rhodanobacteraceae	Rhodanobacter
13764	Rhizosphere	11.5478	2.04307	0.582369	3.50819	0.000451159	0.00545226	Bacteria	Pseudomonadota	Gammaproteobacteria	Xanthomonadales	Rhodanobacteraceae	Chujaibacter
16787	Rhizosphere	9.15631	2.38997	0.674419	3.54375	0.000394484	0.00504481	Bacteria	Pseudomonadota	Gammaproteobacteria	Xanthomonadales	Rhodanobacteraceae	Chujaibacter
17422	Rhizosphere	13.732	1.51158	0.456363	3.31224	0.00092551	0.00932066	Bacteria	Pseudomonadota	Alphaproteobacteria	Rhizobiales	Rhizobiales Incertae Sedis	Bauldia
20277	Rhizosphere	1.79078	4.63825	1.28065	3.62178	0.000292581	0.00420933	Bacteria	Pseudomonadota	Gammaproteobacteria	Xanthomonadales	Rhodanobacteraceae
22837	Rhizosphere	13.6287	2.0332	0.579378	3.50927	0.000449331	0.00545226	Bacteria	Pseudomonadota	Alphaproteobacteria	Elsterales
28387	Rhizosphere	3.53798	3.37704	1.0057	3.3579	0.000785361	0.00827679	Bacteria	Pseudomonadota	Gammaproteobacteria	Xanthomonadales	Rhodanobacteraceae	Chujaibacter
30175	Rhizosphere	4.3092	2.80954	0.754278	3.7248	0.000195467	0.00317158	Bacteria	Pseudomonadota	Gammaproteobacteria	Xanthomonadales	Rhodanobacteraceae	Chujaibacter
36718	Rhizosphere	3.2201	3.67953	1.04755	3.51251	0.000443896	0.00544617	Bacteria	Pseudomonadota	Gammaproteobacteria	Xanthomonadales	Rhodanobacteraceae	Rhodanobacter
39257	Rhizosphere	27.9879	3.21004	0.751911	4.26918	1.96195e-05	0.000621173	Bacteria	Pseudomonadota	Gammaproteobacteria	Burkholderiales	Alcaligenaceae	Castellaniella
41590	Rhizosphere	15.5822	2.70627	0.658988	4.1067	4.01352e-05	0.00103199	Bacteria	Pseudomonadota	Gammaproteobacteria	Gammaproteobacteria Incertae Sedis	Unknown Family	Acidibacter
49932	Rhizosphere	4.59394	3.78914	0.960902	3.94331	8.03632e-05	0.00166808	Bacteria	Pseudomonadota	Gammaproteobacteria	Xanthomonadales	Rhodanobacteraceae	Chujaibacter
53557	Rhizosphere	4.30964	4.12092	1.08665	3.7923	0.000149259	0.00267229	Bacteria	Pseudomonadota	Gammaproteobacteria	Xanthomonadales	Rhodanobacteraceae	Chujaibacter
54506	Rhizosphere	2.33709	4.42357	1.23795	3.5733	0.000352507	0.00478657	Bacteria	Pseudomonadota	Gammaproteobacteria	Xanthomonadales	Rhodanobacteraceae	Chujaibacter
88007	Rhizosphere	5.34309	3.61677	1.01385	3.56734	0.000360619	0.00483917	Bacteria	Pseudomonadota	Gammaproteobacteria	Xanthomonadales	Rhodanobacteraceae	Chujaibacter
105299	Rhizosphere	7.97718	3.39798	0.859091	3.95532	7.64314e-05	0.00160939	Bacteria	Pseudomonadota	Gammaproteobacteria	Xanthomonadales	Rhodanobacteraceae	Chujaibacter
106574	Rhizosphere	2.44383	4.47843	1.22673	3.6507	0.00026153	0.00383101	Bacteria	Pseudomonadota	Gammaproteobacteria	Xanthomonadales	Rhodanobacteraceae	Chujaibacter
112094	Rhizosphere	12.3498	4.99585	1.40253	3.56202	0.000368011	0.00486056	Bacteria	Pseudomonadota	Alphaproteobacteria	Rhodospirillales	Rhodospirillaceae	Novispirillum
121498	Rhizosphere	2.75064	5.28452	1.24793	4.23462	2.28943e-05	0.000678638	Bacteria	Pseudomonadota	Gammaproteobacteria	Burkholderiales	Alcaligenaceae	Castellaniella
130361	Rhizosphere	4.59171	2.89303	0.815865	3.54596	0.000391183	0.00504481	Bacteria	Pseudomonadota	Alphaproteobacteria	Rhizobiales	Xanthobacteraceae	Pseudolabrys
151050	Rhizosphere		5.75808	1.55544	3.7019	0.000213992	0.00341676	Bacteria	Pseudomonadota	Gammaproteobacteria	Burkholderiales	Alcaligenaceae	Verticiella
35050	Rhizosphere	20.7073	3.54747	0.613719	5.78029	7.45736e-09	2.00272e-06	Bacteria	Verrucomicrobiota	Verrucomicrobiae	Opitutales	Opitutaceae
544224	Rhizosphere	3.16077	4.23441	1.24367	3.40476	0.000662221	0.00730862	Bacteria	Verrucomicrobiota	Verrucomicrobiae	Pedosphaerales	Pedosphaeraceae	ADurb.Bin063-1
72	Rhizoplane	173.942	2.99637	0.75415	3.97317	7.09222e-05	0.00248969	Bacteria	Acidobacteriota	Acidobacteriae	Acidobacteriales	Acidobacteriaceae (Subgroup_1)	Acidipila
523	Rhizoplane	102.452	2.76032	0.790629	3.49129	0.000480693	0.00823855	Bacteria	Acidobacteriota	Acidobacteriae	Bryobacterales	Bryobacteraceae	Bryobacter
1743	Rhizoplane	10.3858	3.06377	0.760169	4.03038	5.56862e-05	0.00219309	Bacteria	Acidobacteriota	Acidobacteriae	Acidobacteriales	Acidobacteriaceae (Subgroup_1)	Acidipila
2463	Rhizoplane	22.2414	1.9506	0.561829	3.47187	0.000516839	0.00842012	Bacteria	Acidobacteriota	Acidobacteriae	Subgroup_13
6037	Rhizoplane	7.66342	6.37178	1.56137	4.08088	4.48657e-05	0.00189251	Bacteria	Acidobacteriota	Acidobacteriae	Acidobacteriales	Acidobacteriaceae (Subgroup_1)
6718	Rhizoplane	20.7276	2.84388	0.753662	3.77341	0.000161032	0.00402797	Bacteria	Acidobacteriota	Acidobacteriae	Acidobacteriales	Acidobacteriaceae (Subgroup_1)	Acidipila
14542	Rhizoplane	12.2974	3.88185	0.983877	3.94547	7.96442e-05	0.00254175	Bacteria	Acidobacteriota	Acidobacteriae	Acidobacteriales	Acidobacteriaceae (Subgroup_1)	Acidipila
17344	Rhizoplane	21.9335	2.34705	0.587596	3.99433	6.48767e-05	0.00235464	Bacteria	Acidobacteriota	Acidobacteriae	Acidobacteriales	Acidobacteriaceae (Subgroup_1)	Occallatibacter
43376	Rhizoplane	16.0973	1.8908	0.515103	3.67072	0.00024187	0.00552717	Bacteria	Acidobacteriota	Acidobacteriae	Acidobacteriales	Acidobacteriaceae (Subgroup_1)	Occallatibacter
276	Rhizoplane	38.0583	2.45974	0.52589	4.67729	2.90692e-06	0.000256224	Bacteria	Actinomycetota	Actinobacteria	Micrococcales	Microbacteriaceae	Humibacter
2129	Rhizoplane	19.3628	2.03822	0.524557	3.8856	0.000102076	0.00299909	Bacteria	Actinomycetota	Actinobacteria	Frankiales	Nakamurellaceae	Nakamurella
2133	Rhizoplane	19.8188	2.61519	0.521485	5.01488	5.30655e-07	7.55571e-05	Bacteria	Actinomycetota	Actinobacteria	Frankiales	Sporichthyaceae
4206	Rhizoplane	27.9897	2.6019	0.702513	3.7037	0.000212476	0.00510771	Bacteria	Actinomycetota	Actinobacteria	Frankiales	Acidothermaceae	Acidothermus
16005	Rhizoplane	28.0624	2.45251	0.610779	4.01538	5.93504e-05	0.0022241	Bacteria	Actinomycetota	Actinobacteria	Catenulisporales	Actinospicaceae	Actinospica
827	Rhizoplane	591.029	6.37222	0.94159	6.76751	1.31014e-11	2.42506e-08	Bacteria	Bacteroidota	Bacteroidia	Chitinophagales	Chitinophagaceae
7686	Rhizoplane	37.1258	5.1624	1.382	3.73545	0.000187383	0.00456376	Bacteria	Bacteroidota	Bacteroidia	Chitinophagales	Chitinophagaceae
24749	Rhizoplane	453.498	5.06912	0.866202	5.85212	4.85336e-09	2.99452e-06	Bacteria	Bacteroidota	Bacteroidia	Chitinophagales	Chitinophagaceae
102412	Rhizoplane	10.9845	6.15556	1.40806	4.37168	1.23296e-05	0.000691578	Bacteria	Bacteroidota	Bacteroidia	Chitinophagales	Chitinophagaceae
4134	Rhizoplane	25.0103	3.04684	0.634924	4.79876	1.59655e-06	0.000182229	Bacteria	Chloroflexota	Chloroflexotaa	Thermomicrobiales	Thermomicrobiaceae	Nitrolancea
15812	Rhizoplane	22.4874	2.50547	0.650158	3.85364	0.000116374	0.00316778	Bacteria	Chloroflexota	Ktedonobacteria	Ktedonobacterales	JG30-KF-AS9
18494	Rhizoplane	12.1416	3.86868	1.05909	3.65283	0.000259365	0.00571784	Bacteria	Chloroflexota	Ktedonobacteria	Ktedonobacterales
49002	Rhizoplane	9.85493	3.1356	0.898854	3.48845	0.000485833	0.00825025	Bacteria	Chloroflexota	Ktedonobacteria	Ktedonobacterales	JG30-KF-AS9
239	Rhizoplane	235.087	6.17762	1.16712	5.29307	1.20282e-07	3.1806e-05	Archaea	Crenarchaeota	Nitrososphaeria	Nitrosotaleales	Nitrosotaleaceae
1497	Rhizoplane	30.8658	6.02148	1.23481	4.87644	1.08016e-06	0.0001351	Archaea	Crenarchaeota	Nitrososphaeria	Nitrosotaleales	Nitrosotaleaceae
2250	Rhizoplane	81.6941	5.55904	1.03629	5.36435	8.12432e-08	3.00762e-05	Archaea	Crenarchaeota	Nitrososphaeria	Nitrosotaleales	Nitrosotaleaceae
16463	Rhizoplane	23.8963	6.39237	1.85258	3.45052	0.000559505	0.00869813	Archaea	Crenarchaeota	Nitrososphaeria	Nitrosotaleales	Nitrosotaleaceae	Candidatus Nitrosotalea
24230	Rhizoplane	259.95	6.65322	1.24923	5.32584	1.00486e-07	3.09999e-05	Archaea	Crenarchaeota	Nitrososphaeria	Nitrosotaleales	Nitrosotaleaceae	Candidatus Nitrosotalea
123193	Rhizoplane	13.2532	6.43561	1.77401	3.62772	0.000285939	0.00601447	Archaea	Crenarchaeota	Nitrososphaeria	Nitrosotaleales	Nitrosotaleaceae	Candidatus Nitrosotalea
75	Rhizoplane	143.18	3.15296	0.874136	3.60695	0.000309819	0.00623343	Bacteria	Bacillota	Bacilli	Alicyclobacillales	Alicyclobacillaceae	Alicyclobacillus
2816	Rhizoplane	27.9952	3.73115	1.08269	3.44617	0.000568598	0.00869813	Bacteria	Bacillota	Bacilli	Alicyclobacillales	Alicyclobacillaceae	Alicyclobacillus
4074	Rhizoplane	37.5288	3.53877	0.972692	3.63813	0.00027463	0.00591093	Bacteria	Bacillota	Bacilli	Alicyclobacillales	Alicyclobacillaceae	Alicyclobacillus
4771	Rhizoplane	92.5727	3.22449	0.922529	3.49527	0.000473586	0.00819259	Bacteria	Bacillota	Bacilli	Alicyclobacillales	Alicyclobacillaceae	Alicyclobacillus
13316	Rhizoplane	24.3626	2.69692	0.721943	3.73564	0.00018724	0.00456376	Bacteria	Bacillota	Bacilli	Alicyclobacillales	Alicyclobacillaceae	Alicyclobacillus
22417	Rhizoplane	16.2455	4.73901	1.04968	4.51473	6.33978e-06	0.000434627	Bacteria	Bacillota	Bacilli	Bacillales	Sporolactobacillaceae	Pullulanibacillus
24691	Rhizoplane	15.2672	4.19569	1.22511	3.42473	0.000615404	0.00913517	Bacteria	Bacillota	Bacilli	Alicyclobacillales	Alicyclobacillaceae	Alicyclobacillus
39151	Rhizoplane	36.2438	3.41026	0.924266	3.68969	0.000224525	0.00526069	Bacteria	Bacillota	Bacilli	Alicyclobacillales	Alicyclobacillaceae	Alicyclobacillus
42494	Rhizoplane	9.23715	4.26805	1.1914	3.58239	0.00034046	0.00649683	Bacteria	Bacillota	Bacilli	Alicyclobacillales	Alicyclobacillaceae	Alicyclobacillus
2184	Rhizoplane	127.185	3.95426	0.969121	4.08025	4.49868e-05	0.00189251	Bacteria	Patescibacteria	Saccharimonadia	Saccharimonadales	LWQ8
8395	Rhizoplane	81.7915	7.86264	1.64171	4.7893	1.67363e-06	0.000182229	Bacteria	Patescibacteria	Saccharimonadia	Saccharimonadales	Saccharimonadaceae	TM7a
154699	Rhizoplane	10.3368	6.07389	1.75618	3.45858	0.000543031	0.00859103	Bacteria	Patescibacteria	Parcubacteria	Candidatus	Kaiserbacteria
38	Rhizoplane	570.055	2.59395	0.424094	6.11644	9.56901e-10	8.85612e-07	Bacteria	Pseudomonadota	Gammaproteobacteria	Xanthomonadales	Rhodanobacteraceae	Chujaibacter
234	Rhizoplane	249.362	2.51118	0.488923	5.13615	2.80417e-07	5.76724e-05	Bacteria	Pseudomonadota	Gammaproteobacteria	Xanthomonadales	Rhodanobacteraceae	Rhodanobacter
754	Rhizoplane	6.27918	3.56279	0.92304	3.85984	0.00011346	0.00313454	Bacteria	Pseudomonadota	Gammaproteobacteria	Gammaproteobacteria Incertae Sedis	Unknown Family	Acidibacter
2329	Rhizoplane	3.35188	5.17724	1.43211	3.61511	0.000300219	0.0062253	Bacteria	Pseudomonadota	Gammaproteobacteria	Burkholderiales	Alcaligenaceae	Castellaniella
2412	Rhizoplane	364.269	1.20228	0.329218	3.65192	0.000260283	0.00571784	Bacteria	Pseudomonadota	Gammaproteobacteria	Xanthomonadales	Rhodanobacteraceae	Chujaibacter
2427	Rhizoplane	411.154	4.10428	0.901492	4.55276	5.29468e-06	0.000408352	Bacteria	Pseudomonadota	Gammaproteobacteria	Burkholderiales	Alcaligenaceae	Castellaniella
3102	Rhizoplane	9.10132	2.69036	0.745226	3.61012	0.000306052	0.0062253	Bacteria	Pseudomonadota	Gammaproteobacteria	Xanthomonadales	Rhodanobacteraceae	Chujaibacter
3729	Rhizoplane	11.395	4.8954	1.11275	4.39936	1.08571e-05	0.000628017	Bacteria	Pseudomonadota	Gammaproteobacteria	Burkholderiales	Alcaligenaceae	Castellaniella
6767	Rhizoplane	46.3344	2.25338	0.594178	3.79243	0.000149179	0.00383514	Bacteria	Pseudomonadota	Gammaproteobacteria	Burkholderiales	Comamonadaceae	Ottowia
7330	Rhizoplane	50.8241	2.90396	0.761427	3.81383	0.000136828	0.00361811	Bacteria	Pseudomonadota	Gammaproteobacteria	Burkholderiales	Nitrosomonadaceae	Nitrosospira
9060	Rhizoplane	3.25566	5.16998	1.34688	3.83849	0.000123795	0.00332095	Bacteria	Pseudomonadota	Gammaproteobacteria	Xanthomonadales	Rhodanobacteraceae	Luteibacter
12421	Rhizoplane	11.3845	2.33566	0.68425	3.41345	0.000641449	0.00934899	Bacteria	Pseudomonadota	Alphaproteobacteria	Caulobacterales	Caulobacteraceae
22837	Rhizoplane	8.61221	3.81642	1.05689	3.61098	0.000305039	0.0062253	Bacteria	Pseudomonadota	Alphaproteobacteria	Elsterales
39257	Rhizoplane	49.0175	3.52034	0.907133	3.88073	0.000104143	0.00301203	Bacteria	Pseudomonadota	Gammaproteobacteria	Burkholderiales	Alcaligenaceae	Castellaniella

## Sheet: -FS enriched
Supplementary Table 3: Differential abundance analysis of ASVs that were found to be enriched in -FS relative to +FN control, at the three various compartments (bulk soil, rhizosphere and rhizoplane)
ASV	Niches	baseMean	log2FoldChange	lfcSE	stat	pvalue	padj	kingdom	Phylum	Class	Order	Family	Genus
25	Bulk soil	135.018	3.69435	0.611269	6.04375	1.50577e-09	1.58858e-07	Bacteria	Pseudomonadota	Alphaproteobacteria	Micropepsales	Micropepsaceae
63	Bulk soil	303.391	3.82649	0.588052	6.50707	7.66318e-11	2.4254e-08	Bacteria	Pseudomonadota	Gammaproteobacteria	KF-JG30-C25
75	Bulk soil	38.8182	1.40949	0.420008	3.35587	0.000791163	0.00338599	Bacteria	Bacillota	Bacilli	Alicyclobacillales	Alicyclobacillaceae	Alicyclobacillus
216	Bulk soil	104.044	2.44289	0.669049	3.65129	0.000260924	0.00147798	Bacteria	Pseudomonadota	Alphaproteobacteria	Acetobacterales	Acetobacteraceae	Rhodopila
255	Bulk soil	21.8441	2.34086	0.507698	4.61073	4.01253e-06	6.23297e-05	Bacteria	Pseudomonadota	Alphaproteobacteria
313	Bulk soil	87.9801	2.21827	0.625139	3.54844	0.000387523	0.00197824	Bacteria	Acidobacteriota	Acidobacteriae	Acidobacteriales
516	Bulk soil	4.10851	3.04705	1.01858	2.99146	0.00277644	0.00922567	Bacteria	Acidobacteriota	Acidobacteriae	Acidobacteriales	Acidobacteriaceae (Subgroup_1)	Occallatibacter
555	Bulk soil	7.09261	2.5681	0.713245	3.60059	0.000317498	0.00171043	Bacteria	Chloroflexota	JG30-KF-CM66
636	Bulk soil	138.891	3.06022	0.703986	4.347	1.38015e-05	0.000167203	Bacteria	Pseudomonadota	Alphaproteobacteria	Micropepsales	Micropepsaceae
723	Bulk soil	104.439	2.87151	0.683941	4.19848	2.68711e-05	0.000274345	Bacteria	Pseudomonadota	Alphaproteobacteria
752	Bulk soil	60.2104	3.4442	0.557278	6.18039	6.39452e-10	9.52407e-08	Bacteria	Pseudomonadota	Alphaproteobacteria	Micropepsales	Micropepsaceae
778	Bulk soil	28.7433	3.86067	0.93998	4.10718	4.00522e-05	0.000368772	Bacteria	Pseudomonadota	Alphaproteobacteria
821	Bulk soil	215.6	1.50879	0.463571	3.2547	0.00113511	0.00452386	Bacteria	Acidobacteriota	Acidobacteriae	Acidobacteriales
921	Bulk soil	77.54	2.82331	0.72024	3.91996	8.85623e-05	0.000663431	Bacteria	Pseudomonadota	Alphaproteobacteria	Micropepsales	Micropepsaceae
1294	Bulk soil	25.7218	2.59374	0.556238	4.66301	3.11624e-06	5.22538e-05	Bacteria	Pseudomonadota	Alphaproteobacteria	Rhizobiales	Xanthobacteraceae	Pseudolabrys
1360	Bulk soil	11.8033	2.5908	0.750418	3.45247	0.000555472	0.0025631	Bacteria	Actinomycetota	Acidimicrobiia
1437	Bulk soil	11.9813	1.97391	0.649654	3.03839	0.00237843	0.00813807	Bacteria	Pseudomonadota	Alphaproteobacteria	Micropepsales	Micropepsaceae
1664	Bulk soil	28.0298	3.81074	0.873518	4.36252	1.28575e-05	0.000158273	Bacteria	Acidobacteriota	Acidobacteriae	Bryobacterales	Bryobacteraceae	Bryobacter
1672	Bulk soil	244.886	3.17959	0.705762	4.50518	6.63152e-06	9.48644e-05	Bacteria	Acidobacteriota	Acidobacteriae	Acidobacteriales
1915	Bulk soil	47.9746	4.29398	0.826176	5.19741	2.02082e-07	6.31692e-06	Bacteria	Chloroflexota	Ktedonobacteria	Ktedonobacterales	JG30-KF-AS9
1962	Bulk soil	36.1593	2.73473	0.647036	4.22656	2.37296e-05	0.000255674	Bacteria	Acidobacteriota	Acidobacteriae	Acidobacteriales
2093	Bulk soil	2.10668	4.31404	1.2936	3.3349	0.00085329	0.00360088	Archaea	Crenarchaeota	Nitrososphaeria	Nitrosotaleales	Nitrosotaleaceae	Candidatus Nitrosotalea
2162	Bulk soil	11.7363	5.62511	1.145	4.91275	8.98092e-07	2.03033e-05	Bacteria	Verrucomicrobiota	Verrucomicrobiae	Pedosphaerales	Pedosphaeraceae
2168	Bulk soil	98.9916	4.14496	0.959818	4.31848	1.57104e-05	0.000185882	Bacteria	Pseudomonadota	Alphaproteobacteria	Micropepsales	Micropepsaceae
2250	Bulk soil	167.075	2.77611	0.537162	5.16811	2.36478e-07	7.04425e-06	Archaea	Crenarchaeota	Nitrososphaeria	Nitrosotaleales	Nitrosotaleaceae
2361	Bulk soil	336.575	4.6687	0.984265	4.74334	2.10225e-06	3.80207e-05	Bacteria	Pseudomonadota	Alphaproteobacteria	Micropepsales	Micropepsaceae
2374	Bulk soil	21.9022	2.22203	0.634875	3.49996	0.000465335	0.00223998	Bacteria	Pseudomonadota	Alphaproteobacteria	Micropepsales	Micropepsaceae
2426	Bulk soil	864.539	5.76152	0.934139	6.16773	6.92763e-10	9.57851e-08	Bacteria	Chloroflexota	Ktedonobacteria	Ktedonobacterales	JG30-KF-AS9
2448	Bulk soil	16.9413	2.90092	0.821526	3.53114	0.000413773	0.00205024	Bacteria	Pseudomonadota	Alphaproteobacteria
2479	Bulk soil	65.2345	2.73212	0.851643	3.20806	0.00133636	0.00515801	Bacteria	Actinomycetota	Thermoleophilia	Solirubrobacterales	Solirubrobacteraceae	Conexibacter
2531	Bulk soil	109.242	2.77394	0.634395	4.37258	1.22788e-05	0.000153153	Bacteria	Acidobacteriota	Acidobacteriae	Acidobacteriales
2797	Bulk soil	13.5941	3.30311	0.959905	3.44107	0.000579409	0.00265292	Bacteria	Pseudomonadota	Gammaproteobacteria	Xanthomodales	Rhodanobacteraceae	Dyella
2822	Bulk soil	19.8702	2.17222	0.514337	4.22334	2.40708e-05	0.00025734	Bacteria	Acidobacteriota	Acidobacteriae	Solibacterales	Solibacteraceae	Candidatus Solibacter
3190	Bulk soil	30.4483	1.73975	0.487278	3.57034	0.000356512	0.00186453	Bacteria	Pseudomonadota	Alphaproteobacteria	Rhizobiales	Xanthobacteraceae
3884	Bulk soil	56.6688	3.07706	0.608434	5.05735	4.25132e-07	1.08512e-05	Bacteria	Chloroflexota	Ktedonobacteria	Ktedonobacterales	JG30-KF-AS9
4087	Bulk soil	14.2187	3.37758	0.989814	3.41234	0.00064408	0.00286107	Bacteria	Actinomycetota	Acidimicrobiia
4222	Bulk soil	8.05955	6.25736	1.42096	4.40361	1.06465e-05	0.000138953	Bacteria	Chloroflexota	Ktedonobacteria	Ktedonobacterales	JG30-KF-AS9
4728	Bulk soil	6.8207	4.81454	1.42303	3.38331	0.00071617	0.00312107	Archaea	Crenarchaeota	Nitrososphaeria	Nitrosotaleales	Nitrosotaleaceae	Candidatus Nitrosotalea
4771	Bulk soil	49.4388	2.77401	0.713461	3.88811	0.000101028	0.000722607	Bacteria	Bacillota	Bacilli	Alicyclobacillales	Alicyclobacillaceae	Alicyclobacillus
5162	Bulk soil	18.7596	2.4858	0.618745	4.01749	5.88209e-05	0.000489916	Bacteria	Pseudomonadota	Alphaproteobacteria	Micropepsales	Micropepsaceae
5226	Bulk soil	13.8231	2.84477	0.668989	4.25234	2.11546e-05	0.000232885	Bacteria	Pseudomonadota	Alphaproteobacteria
5592	Bulk soil	10.6857	2.75448	0.720752	3.82167	0.000132551	0.000899781	Bacteria	Pseudomonadota	Gammaproteobacteria	KF-JG30-C25
5641	Bulk soil	25.0653	2.37768	0.589721	4.03188	5.53324e-05	0.000466814	Bacteria	Acidobacteriota	Acidobacteriae	Acidobacteriales	Acidobacteriaceae (Subgroup_1)	Occallatibacter
5672	Bulk soil	30.1623	3.77619	0.985952	3.83	0.000128145	0.000879304	Bacteria	Pseudomonadota	Alphaproteobacteria
5676	Bulk soil	51.5599	2.98524	0.657755	4.53853	5.66483e-06	8.24331e-05	Bacteria	Acidobacteriota	Acidobacteriae	Bryobacterales	Bryobacteraceae	Bryobacter
5921	Bulk soil	23.409	2.03218	0.444937	4.56735	4.93924e-06	7.40009e-05	Bacteria	Bacillota	Bacilli	Alicyclobacillales	Alicyclobacillaceae	Alicyclobacillus
6151	Bulk soil	15.4629	1.88866	0.593272	3.18346	0.00145527	0.00547509	Bacteria	Pseudomonadota	Alphaproteobacteria	Elsterales
6391	Bulk soil	27.1844	2.47397	0.737246	3.35569	0.000791669	0.00338599	Bacteria	Acidobacteriota	Acidobacteriae	Bryobacterales	Bryobacteraceae	Bryobacter
7406	Bulk soil	25.766	3.52523	0.739496	4.76707	1.86922e-06	3.48053e-05	Archaea	Crenarchaeota	Nitrososphaeria	Nitrosotaleales	Nitrosotaleaceae
7551	Bulk soil	6.93474	3.46981	1.15647	3.00035	0.0026967	0.00900815	Archaea	Crenarchaeota	Nitrososphaeria	Nitrosotaleales	Nitrosotaleaceae	Candidatus Nitrosotalea
7646	Bulk soil	26.064	2.88643	0.956168	3.01875	0.00253818	0.00862642	Bacteria	Acidobacteriota	Acidobacteriae	Acidobacteriales	Acidobacteriaceae (Subgroup_1)	Occallatibacter
7779	Bulk soil	14.3464	3.30347	0.884195	3.73614	0.000186869	0.00115403	Bacteria	Acidobacteriota	Acidobacteriae	Acidobacteriales
7854	Bulk soil	7.88785	4.07963	0.976976	4.17578	2.96971e-05	0.000291446	Bacteria	Pseudomonadota	Alphaproteobacteria
7973	Bulk soil	32.4844	5.04264	1.20043	4.20069	2.66098e-05	0.000274345	Bacteria	Actinomycetota	Acidimicrobiia
8461	Bulk soil	59.5947	3.31515	1.00467	3.29973	0.000967785	0.00397152	Bacteria	Actinomycetota	Thermoleophilia	Solirubrobacterales	Solirubrobacteraceae
8502	Bulk soil	14.633	2.31418	0.778667	2.97197	0.00295893	0.00971726	Bacteria	Acidobacteriota	Acidobacteriae	Subgroup_2
9756	Bulk soil	11.4646	4.2891	0.809468	5.29867	1.16652e-07	4.4084e-06	Bacteria	Pseudomonadota	Alphaproteobacteria	Micropepsales	Micropepsaceae
10757	Bulk soil	45.7619	1.65642	0.48237	3.43393	0.000594904	0.00270431	Bacteria	Acidobacteriota	Acidobacteriae	Acidobacteriales
11147	Bulk soil	3.35863	4.98876	1.56427	3.1892	0.00142669	0.00539302	Archaea	Crenarchaeota	Nitrososphaeria	Nitrosotaleales	Nitrosotaleaceae
11200	Bulk soil	18.3379	2.29426	0.743279	3.08667	0.00202413	0.00715795	Bacteria	Myxococcota	Polyangia	Haliangiales	Haliangiaceae	Haliangium
11526	Bulk soil	7.25354	2.2967	0.742087	3.09492	0.00196868	0.00699115	Bacteria	Verrucomicrobiota	Verrucomicrobiae	Pedosphaerales	Pedosphaeraceae	ADurb.Bin063-1
12350	Bulk soil	6.65416	3.80426	1.26728	3.00192	0.00268283	0.00898534	Bacteria	Pseudomonadota	Alphaproteobacteria	Micropepsales	Micropepsaceae
12694	Bulk soil	99.3468	4.08501	0.880368	4.64012	3.48208e-06	5.65168e-05	Bacteria	Bacteroidota	Bacteroidia	Chitinophagales	Chitinophagaceae	Puia
13316	Bulk soil	17.7625	2.5351	0.714995	3.54562	0.000391689	0.00198351	Bacteria	Bacillota	Bacilli	Alicyclobacillales	Alicyclobacillaceae	Alicyclobacillus
13562	Bulk soil	14.7343	2.85587	0.926599	3.08211	0.00205542	0.00722266	Archaea	Crenarchaeota	Nitrososphaeria	Nitrosotaleales	Nitrosotaleaceae
13802	Bulk soil	4.06172	4.64261	1.43576	3.23356	0.00122259	0.00481431	Bacteria	Acidobacteriota	Acidobacteriae	Acidobacteriales
13939	Bulk soil	24.3371	3.02472	0.999197	3.02716	0.00246867	0.00841274	Bacteria	Pseudomonadota	Alphaproteobacteria	Micropepsales	Micropepsaceae
14818	Bulk soil	18.6259	3.48061	0.793462	4.38661	1.15132e-05	0.000147437	Bacteria	Pseudomonadota	Alphaproteobacteria	Acetobacterales	Acetobacteraceae
15496	Bulk soil	9.75816	3.56333	0.877216	4.06209	4.86344e-05	0.000427577	Bacteria	Pseudomonadota	Alphaproteobacteria	Rhizobiales	Xanthobacteraceae	Pseudolabrys
16319	Bulk soil	11.8563	2.62673	0.794792	3.30493	0.000949998	0.00391769	Bacteria	Acidobacteriota	Acidobacteriae	Bryobacterales	Bryobacteraceae	Bryobacter
16322	Bulk soil	2.93666	4.14623	1.37696	3.01114	0.00260267	0.0087749	Bacteria	Acidobacteriota	Acidobacteriae	Bryobacterales	Bryobacteraceae	Bryobacter
16463	Bulk soil	23.1069	4.17942	0.896085	4.66409	3.09992e-06	5.22538e-05	Archaea	Crenarchaeota	Nitrososphaeria	Nitrosotaleales	Nitrosotaleaceae	Candidatus Nitrosotalea
17349	Bulk soil	9.41423	3.75442	1.05094	3.57244	0.000353673	0.00185404	Bacteria	Bacteroidota	Bacteroidia	Cytophagales	Microscillaceae
17353	Bulk soil	11.8971	3.00546	0.836426	3.59322	0.000326614	0.00175209	Bacteria	Pseudomonadota	Gammaproteobacteria	Gammaproteobacteria Incertae Sedis	Unknown Family	Acidibacter
17400	Bulk soil	9.67767	2.28914	0.755265	3.03091	0.00243816	0.00831996	Bacteria	Myxococcota	Polyangia	Haliangiales	Haliangiaceae	Haliangium
18494	Bulk soil	6.07333	2.30734	0.752872	3.06472	0.00217875	0.00758816	Bacteria	Chloroflexota	Ktedonobacteria	Ktedonobacterales
18542	Bulk soil	12.7884	3.09714	0.841279	3.68147	0.000231896	0.0013529	Bacteria	Pseudomonadota	Alphaproteobacteria	Rhizobiales	KF-JG30-B3
18544	Bulk soil	17.1868	3.0004	1.00493	2.98569	0.00282941	0.00936478	Archaea	Crenarchaeota	Nitrososphaeria	Nitrosotaleales	Nitrosotaleaceae	Candidatus Nitrosotalea
18804	Bulk soil	4.39556	3.58773	1.13609	3.15797	0.00158874	0.00588887	Bacteria	Pseudomonadota	Alphaproteobacteria	Elsterales	Elsteraceae
18805	Bulk soil	5.45172	4.4779	1.49972	2.98581	0.00282826	0.00936478	Bacteria	Chloroflexota	Ktedonobacteria	Ktedonobacterales	JG30-KF-AS9
19153	Bulk soil	38.6672	3.65816	1.03266	3.54247	0.000396394	0.00199934	Bacteria	Actinomycetota	Acidimicrobiia
19884	Bulk soil	12.78	4.72201	1.12779	4.18696	2.82716e-05	0.000281825	Archaea	Crenarchaeota	Nitrososphaeria	Nitrosotaleales	Nitrosotaleaceae
20148	Bulk soil	30.4151	3.37326	0.879001	3.83761	0.000124238	0.000854809	Bacteria	Acidobacteriota	Acidobacteriae	Solibacterales	Solibacteraceae	Candidatus Solibacter
20174	Bulk soil	74.2672	4.66634	1.4208	3.2843	0.00102238	0.00414848	Bacteria	Pseudomonadota	Alphaproteobacteria	Micropepsales	Micropepsaceae
21133	Bulk soil	4.59855	5.44485	1.56016	3.48993	0.000483155	0.00231695	Bacteria	Chloroflexota	Ktedonobacteria	Ktedonobacterales	JG30-KF-AS9
22620	Bulk soil	5.03089	4.95785	1.33262	3.72037	0.000198932	0.00121666	Bacteria	Verrucomicrobiota	Verrucomicrobiae	Pedosphaerales	Pedosphaeraceae
22671	Bulk soil	3.99275	4.6093	1.3859	3.32585	0.000881498	0.00368918	Bacteria	Chloroflexota	Ktedonobacteria	Ktedonobacterales	JG30-KF-AS9
22837	Bulk soil	15.1819	2.75343	0.876186	3.14252	0.00167503	0.00613773	Bacteria	Pseudomonadota	Alphaproteobacteria	Elsterales
22956	Bulk soil	6.54891	3.44583	0.950119	3.62674	0.000287023	0.00158332	Bacteria	Pseudomonadota	Gammaproteobacteria	Burkholderiales	Sutterellaceae
23937	Bulk soil	9.35783	3.87497	1.08563	3.56934	0.000357883	0.00186453	Bacteria	Bacteroidota	Bacteroidia	Chitinophagales	Chitinophagaceae	Dinghuibacter
24230	Bulk soil	283.572	3.69689	0.548674	6.73786	1.60735e-11	6.78302e-09	Archaea	Crenarchaeota	Nitrososphaeria	Nitrosotaleales	Nitrosotaleaceae	Candidatus Nitrosotalea
24307	Bulk soil	6.73125	3.74002	1.07708	3.47235	0.000515923	0.00243716	Bacteria	Pseudomonadota	Alphaproteobacteria	Acetobacterales	Acetobacteraceae	Rhodopila
24700	Bulk soil	6.92914	2.95566	0.922095	3.20538	0.00134886	0.00519057	Bacteria	Pseudomonadota	Alphaproteobacteria	Acetobacterales	Acetobacteraceae
25128	Bulk soil	6.76944	3.837	0.974819	3.93611	8.28121e-05	0.00062967	Bacteria	Bacteroidota	Bacteroidia	Cytophagales	Microscillaceae
26160	Bulk soil	12.7896	2.22269	0.746203	2.97867	0.00289504	0.00954458	Bacteria	Pseudomonadota	Alphaproteobacteria	Rhizobiales	Xanthobacteraceae
26387	Bulk soil	13.1146	2.47264	0.634751	3.89545	9.80185e-05	0.000707074	Bacteria	Pseudomonadota	Alphaproteobacteria	Acetobacterales	Acetobacteraceae
27169	Bulk soil	6.2488	4.20007	1.23837	3.39162	0.000694796	0.00304364	Bacteria	Pseudomonadota	Alphaproteobacteria	Micropepsales	Micropepsaceae
28222	Bulk soil	148.674	4.58887	0.900293	5.09709	3.44919e-07	9.59709e-06	Bacteria	Actinomycetota	Acidimicrobiia
30011	Bulk soil	5.33192	4.46465	1.38311	3.22798	0.00124667	0.00488634	Bacteria	Pseudomonadota	Gammaproteobacteria	Gammaproteobacteria Incertae Sedis	Unknown Family	Acidibacter
30530	Bulk soil	29.5329	2.23876	0.619351	3.61469	0.000300705	0.00164091	Bacteria	Acidobacteriota	Acidobacteriae	Bryobacterales	Bryobacteraceae	Bryobacter
31167	Bulk soil	23.5478	3.6894	1.07825	3.42167	0.000622385	0.00278424	Bacteria	Pseudomonadota	Gammaproteobacteria	Xanthomodales	Rhodanobacteraceae	Dyella
31262	Bulk soil	10.6231	4.97852	1.14578	4.34509	1.39221e-05	0.000167861	Bacteria	Pseudomonadota	Alphaproteobacteria	Micropepsales	Micropepsaceae
33223	Bulk soil	24.2077	4.15213	1.17053	3.54722	0.000389322	0.00198187	Bacteria	Pseudomonadota	Alphaproteobacteria	Micropepsales	Micropepsaceae
34071	Bulk soil	6.93919	3.80775	1.1384	3.34482	0.000823368	0.00349654	Bacteria	Pseudomonadota	Alphaproteobacteria	Caulobacterales	Caulobacteraceae	Phenylobacterium
34894	Bulk soil	9.855	3.39214	0.972837	3.48686	0.000488729	0.00232606	Bacteria	Acidobacteriota	Acidobacteriae	Bryobacterales	Bryobacteraceae	Bryobacter
35036	Bulk soil	13.597	5.31715	1.25964	4.22117	2.43036e-05	0.00025734	Bacteria	Chloroflexota	Ktedonobacteria	Ktedonobacterales	JG30-KF-AS9
35836	Bulk soil	8.23794	3.01297	0.895275	3.36541	0.000764292	0.00327998	Bacteria	Pseudomonadota	Alphaproteobacteria	Caulobacterales	Caulobacteraceae	Phenylobacterium
45079	Bulk soil	4.92005	4.32397	1.39435	3.10106	0.00192827	0.00688628	Bacteria	Chloroflexota	Ktedonobacteria	Ktedonobacterales	JG30-KF-AS9
45739	Bulk soil	13.5413	3.97684	0.936526	4.24638	2.17255e-05	0.000238134	Bacteria	Chloroflexota	Ktedonobacteria	Ktedonobacterales	JG30-KF-AS9
47667	Bulk soil	11.3302	2.01809	0.635213	3.17702	0.00148796	0.00558312	Bacteria	Acidobacteriota	Acidobacteriae	Acidobacteriales	Acidobacteriaceae (Subgroup_1)	Terracidiphilus
49002	Bulk soil	13.2465	3.36694	1.03306	3.25919	0.0011173	0.0044692	Bacteria	Chloroflexota	Ktedonobacteria	Ktedonobacterales	JG30-KF-AS9
49639	Bulk soil	8.59475	3.28919	0.931212	3.53216	0.000412182	0.00204823	Bacteria	Acidobacteriota	Acidobacteriae	Subgroup_13
50256	Bulk soil	20.9892	3.90345	0.900102	4.33668	1.44653e-05	0.000172764	Bacteria	Chloroflexota	Ktedonobacteria	Ktedonobacterales	JG30-KF-AS9
56331	Bulk soil	23.6975	2.03663	0.540741	3.76636	0.000165642	0.0010591	Bacteria	Acidobacteriota	Acidobacteriae	Solibacterales	Solibacteraceae	Candidatus Solibacter
57936	Bulk soil	4.43547	4.17803	1.26542	3.30169	0.000961055	0.00395031	Bacteria	Pseudomonadota	Alphaproteobacteria	Micropepsales	Micropepsaceae
62207	Bulk soil	9.4457	3.32162	0.929482	3.57363	0.000352072	0.00184948	Bacteria	Pseudomonadota	Alphaproteobacteria	Caulobacterales	Caulobacteraceae
68523	Bulk soil	4.93054	5.56375	1.29826	4.28554	1.82296e-05	0.000209806	Bacteria	Pseudomonadota	Gammaproteobacteria	Diplorickettsiales	Diplorickettsiaceae
69223	Bulk soil	9.22438	3.76592	1.1361	3.31479	0.000917112	0.00381302	Bacteria	Pseudomonadota	Gammaproteobacteria	Burkholderiales	Comamodaceae	Ramlibacter
70551	Bulk soil	31.7333	5.21696	1.49962	3.47885	0.000503574	0.00238773	Bacteria	Patescibacteria	Parcubacteria	Candidatus	Liptonbacteria
87847	Bulk soil	11.8139	4.25806	1.00597	4.23278	2.30823e-05	0.000250749	Bacteria	Chloroflexota	Ktedonobacteria	Ktedonobacterales	JG30-KF-AS9
88968	Bulk soil	19.8906	3.13283	1.01849	3.07595	0.0020983	0.00732813	Bacteria	Pseudomonadota	Gammaproteobacteria	Xanthomodales	Rhodanobacteraceae	Dyella
94470	Bulk soil	14.7229	3.21092	0.89646	3.58178	0.00034126	0.00181147	Bacteria	Bacteroidota	Bacteroidia	Chitinophagales	Chitinophagaceae	Dinghuibacter
96818	Bulk soil	18.0939	3.2222	0.817178	3.94308	8.04423e-05	0.000617138	Bacteria	Pseudomonadota	Gammaproteobacteria	KF-JG30-C25
99285	Bulk soil	5.65224	4.52695	1.26624	3.57513	0.000350058	0.00184272	Bacteria	Pseudomonadota	Alphaproteobacteria	Micropepsales	Micropepsaceae
99586	Bulk soil	6.44136	4.22989	1.09134	3.87589	0.000106237	0.000751377	Bacteria	Acidobacteriota	Acidobacteriae	Bryobacterales	Bryobacteraceae	Bryobacter
99676	Bulk soil	2.41632	4.53345	1.52193	2.97875	0.0028943	0.00954458	Bacteria	Actinomycetota	Acidimicrobiia
100479	Bulk soil	24.0352	3.27803	0.857187	3.82417	0.000131212	0.000893478	Bacteria	Chloroflexota	Ktedonobacteria	Ktedonobacterales	JG30-KF-AS9
101685	Bulk soil	5.55555	5.73348	1.41649	4.04767	5.17289e-05	0.000447253	Bacteria	Verrucomicrobiota	Verrucomicrobiae	Pedosphaerales	Pedosphaeraceae
102029	Bulk soil	4.93957	2.7167	0.87775	3.09507	0.00196764	0.00699115	Bacteria	Pseudomonadota	Alphaproteobacteria	Rhodospirillales	Magnetospirillaceae	Telmatospirillum
102061	Bulk soil	6.78187	3.80448	1.19107	3.19417	0.00140236	0.00533148	Bacteria	Verrucomicrobiota	Verrucomicrobiae	Pedosphaerales	Pedosphaeraceae
106898	Bulk soil	41.6838	5.24199	0.948792	5.52491	3.29648e-08	1.70341e-06	Bacteria	Verrucomicrobiota	Verrucomicrobiae	Pedosphaerales	Pedosphaeraceae
110367	Bulk soil	7.12023	5.48687	1.41059	3.88976	0.000100343	0.000719743	Archaea	Crenarchaeota	Nitrososphaeria	Nitrosotaleales	Nitrosotaleaceae
111016	Bulk soil	33.0297	5.53219	1.10857	4.9904	6.02536e-07	1.43927e-05	Bacteria	Chloroflexota	Ktedonobacteria	Ktedonobacterales	JG30-KF-AS9
111229	Bulk soil	16.463	3.11572	0.83976	3.71026	0.000207049	0.0012423	Bacteria	Acidobacteriota	Acidobacteriae	Acidobacteriales	Acidobacteriaceae (Subgroup_1)	Occallatibacter
113428	Bulk soil	3.97129	3.06409	1.03229	2.96823	0.00299516	0.00982349	Bacteria	Acidobacteriota	Acidobacteriae	Bryobacterales	Bryobacteraceae	Bryobacter
118025	Bulk soil	3.70537	5.15386	1.39515	3.69411	0.000220654	0.00130842	Bacteria	Bacteroidota	Bacteroidia	Chitinophagales	Chitinophagaceae	Puia
121655	Bulk soil	3.126	4.2682	1.33383	3.19997	0.00137443	0.00525687	Bacteria	Chloroflexota	Ktedonobacteria	Ktedonobacterales	JG30-KF-AS9
123193	Bulk soil	13.5659	3.70983	1.1995	3.0928	0.00198276	0.00703129	Archaea	Crenarchaeota	Nitrososphaeria	Nitrosotaleales	Nitrosotaleaceae	Candidatus Nitrosotalea
124087	Bulk soil	16.9057	5.1589	0.888676	5.80516	6.43062e-09	5.25237e-07	Bacteria	Bacteroidota	Bacteroidia	Chitinophagales	Chitinophagaceae	Puia
130974	Bulk soil	8.69568	3.32281	0.842302	3.94491	7.983e-05	0.000614376	Bacteria	Acidobacteriota	Acidobacteriae	Bryobacterales	Bryobacteraceae	Bryobacter
131453	Bulk soil	3.89391	3.45756	1.1285	3.06386	0.00218504	0.00759961	Bacteria	Acidobacteriota	Acidobacteriae	Acidobacteriales
131764	Bulk soil	5.23018	3.06458	0.891603	3.43716	0.000587842	0.00268183	Bacteria	Bacteroidota	Bacteroidia	Sphingobacteriales	CWT	CU03-E12
132188	Bulk soil	4.05859	5.27509	1.48724	3.5469	0.000389799	0.00198187	Archaea	Crenarchaeota	Nitrososphaeria	Nitrosotaleales	Nitrosotaleaceae
137751	Bulk soil	6.277	3.72742	1.01178	3.684	0.000229602	0.00134262	Bacteria	Verrucomicrobiota	Verrucomicrobiae	Pedosphaerales	Pedosphaeraceae
155111	Bulk soil	3.0378	4.23562	1.1783	3.59469	0.000324776	0.00174593	Bacteria	Pseudomonadota	Alphaproteobacteria
156919	Bulk soil	12.5098	4.53508	1.2397	3.65821	0.00025398	0.00144837	Bacteria	Pseudomonadota	Gammaproteobacteria	Burkholderiales	Gallionellaceae	Sideroxydans
157039	Bulk soil	7.04614	5.47411	1.42325	3.84621	0.000119958	0.00083904	Bacteria	Pseudomonadota	Alphaproteobacteria	Micropepsales	Micropepsaceae
168379	Bulk soil	20.5678	5.52039	1.046	5.2776	1.30886e-07	4.80296e-06	Bacteria	Bacteroidota	Bacteroidia	Chitinophagales	Chitinophagaceae	Puia
171431	Bulk soil	6.51339	5.35824	1.52615	3.51096	0.00044649	0.00216989	Bacteria	Pseudomonadota	Alphaproteobacteria	Micropepsales	Micropepsaceae
173637	Bulk soil	5.87899	5.19311	1.57538	3.29642	0.000979238	0.00400554	Bacteria	Verrucomicrobiota	Chlamydiae	Chlamydiales	Parachlamydiaceae	Neochlamydia
174413	Bulk soil	8.8233	2.396	0.707655	3.38583	0.000709638	0.00309794	Bacteria	Actinomycetota	Acidimicrobiia
175004	Bulk soil	4.3537	5.37454	1.52883	3.51546	0.000438998	0.00214953	Archaea	Micrarchaeota	Micrarchaeia	Micrarchaeales	CG1-02-32-21
177209	Bulk soil	3.31012	4.96206	1.39989	3.54461	0.000393188	0.00198713	Bacteria	Chloroflexota	Ktedonobacteria	Ktedonobacterales	JG30-KF-AS9
179857	Bulk soil	7.13833	5.48044	1.52647	3.59026	0.000330346	0.00176836	Bacteria	Chloroflexota	Ktedonobacteria	Ktedonobacterales	JG30-KF-AS9
180995	Bulk soil	3.77457	5.16573	1.59781	3.23302	0.00122491	0.00481595	Bacteria	Acidobacteriota	Acidobacteriae	Subgroup_2
182646	Bulk soil	2.92639	4.78607	1.53671	3.1145	0.0018426	0.00664138	Bacteria	Pseudomonadota	Alphaproteobacteria	Rhizobiales	KF-JG30-B3
183330	Bulk soil	3.27788	4.95159	1.53956	3.21624	0.00129883	0.00505946	Archaea	Crenarchaeota	Nitrososphaeria	Nitrosotaleales	Nitrosotaleaceae	Candidatus Nitrosotalea
185386	Bulk soil	11.8592	4.57672	1.22312	3.74183	0.000182685	0.0011418	Bacteria	Chloroflexota	Ktedonobacteria	Ktedonobacterales	JG30-KF-AS9
191365	Bulk soil	5.36795	4.47029	1.48776	3.0047	0.00265839	0.00892711	Bacteria	Pseudomonadota	Alphaproteobacteria	Micropepsales	Micropepsaceae
198798	Bulk soil	5.01829	4.36155	1.3965	3.12319	0.001789	0.00646184	Archaea	Crenarchaeota	Nitrososphaeria	Nitrosotaleales	Nitrosotaleaceae	Candidatus Nitrosotalea
199673	Bulk soil	7.3169	4.92043	1.4809	3.3226	0.000891841	0.00372631	Bacteria	Actinomycetota	Acidimicrobiia
201198	Bulk soil	8.31962	2.49839	0.777315	3.21412	0.00130843	0.00507343	Bacteria	Bacteroidota	Bacteroidia	Cytophagales	Microscillaceae
201269	Bulk soil	9.4847	6.50087	1.46763	4.42949	9.44578e-06	0.000126543	Archaea	Crenarchaeota	Nitrososphaeria	Nitrosotaleales	Nitrosotaleaceae	Candidatus Nitrosotalea
202449	Bulk soil	7.66723	5.59308	1.47672	3.7875	0.000152172	0.000998187	Bacteria	Pseudomonadota	Alphaproteobacteria	Micropepsales	Micropepsaceae
204119	Bulk soil	12.9659	4.37611	1.09018	4.01411	5.96716e-05	0.000490547	Bacteria	Pseudomonadota	Alphaproteobacteria	Micropepsales	Micropepsaceae
206513	Bulk soil	8.72593	5.19029	1.36068	3.81449	0.000136465	0.000911686	Bacteria	Bacteroidota	Bacteroidia	Chitinophagales	Chitinophagaceae	Puia
208120	Bulk soil	3.74911	4.52869	1.31093	3.45457	0.000551181	0.00255135	Archaea	Crenarchaeota	Nitrososphaeria	Nitrosotaleales	Nitrosotaleaceae	Candidatus Nitrosotalea
220542	Bulk soil	5.14842	5.61049	1.50045	3.73919	0.000184611	0.00114567	Archaea	Crenarchaeota	Nitrososphaeria	Nitrosotaleales	Nitrosotaleaceae
256575	Bulk soil	5.14644	4.40226	1.46003	3.01518	0.00256828	0.0086821	Archaea	Crenarchaeota	Nitrososphaeria	Nitrosotaleales	Nitrosotaleaceae	Candidatus Nitrosotalea
339585	Bulk soil	3.71178	5.13865	1.60314	3.20537	0.00134889	0.00519057	Bacteria	Chloroflexota	Ktedonobacteria	Ktedonobacterales	JG30-KF-AS9
367157	Bulk soil	7.62489	4.44823	1.18789	3.74465	0.000180646	0.00113498	Archaea	Crenarchaeota	Nitrososphaeria	Nitrosotaleales	Nitrosotaleaceae
387335	Bulk soil	13.812	7.04944	1.14416	6.16122	7.21889e-10	9.57851e-08	Bacteria	Bacteroidota	Bacteroidia	Chitinophagales	Chitinophagaceae	Puia
402177	Bulk soil	5.76914	5.16693	1.61944	3.19057	0.00141991	0.00538207	Archaea	Crenarchaeota	Nitrososphaeria	Nitrosotaleales	Nitrosotaleaceae
514721	Bulk soil	2.71334	4.68255	1.56366	2.99461	0.00274793	0.00914292	Archaea	Crenarchaeota	Nitrososphaeria	Nitrosotaleales	Nitrosotaleaceae	Candidatus Nitrosotalea
524933	Bulk soil	4.69844	5.48219	1.50957	3.63162	0.000281643	0.00156398	Archaea	Crenarchaeota	Nitrososphaeria	Nitrosotaleales	Nitrosotaleaceae	Candidatus Nitrosotalea
25	Rhizosphere	54.0134	2.21525	0.414398	5.3457	9.00662e-08	3.1116e-06	Bacteria	Pseudomonadota	Alphaproteobacteria	Micropepsales	Micropepsaceae
63	Rhizosphere	115.625	2.40752	0.554386	4.34268	1.40754e-05	0.00021778	Bacteria	Pseudomonadota	Gammaproteobacteria	KF-JG30-C25
75	Rhizosphere	92.6186	2.78152	0.432611	6.42962	1.27925e-10	1.53632e-08	Bacteria	Bacillota	Bacilli	Alicyclobacillales	Alicyclobacillaceae	Alicyclobacillus
83	Rhizosphere	34.8895	2.0161	0.439033	4.59214	4.38722e-06	8.6442e-05	Bacteria	Acidobacteriota	Acidobacteriae	Subgroup_2
140	Rhizosphere	32.9184	4.22378	1.13635	3.71697	0.000201625	0.00182258	Bacteria	Chloroflexota	Aerolineae	SBR1031
141	Rhizosphere	40.3236	3.06561	0.940043	3.26114	0.00110964	0.00653857	Archaea	Thermoplasmatota	Thermoplasmata
216	Rhizosphere	195.076	3.131	0.53263	5.87839	4.14284e-09	2.41438e-07	Bacteria	Pseudomonadota	Alphaproteobacteria	Acetobacterales	Acetobacteraceae	Rhodopila
313	Rhizosphere	69.9301	2.18829	0.397935	5.49912	3.81686e-08	1.52796e-06	Bacteria	Acidobacteriota	Acidobacteriae	Acidobacteriales
516	Rhizosphere	3.39976	3.62408	1.072	3.38069	0.000723052	0.00473646	Bacteria	Acidobacteriota	Acidobacteriae	Acidobacteriales	Acidobacteriaceae (Subgroup_1)	Occallatibacter
544	Rhizosphere	79.0516	1.24497	0.377816	3.29519	0.00098356	0.0059772	Bacteria	Pseudomonadota	Alphaproteobacteria	Rhizobiales	Xanthobacteraceae
555	Rhizosphere	9.40116	2.58123	0.643309	4.01243	6.00972e-05	0.000678522	Bacteria	Chloroflexota	JG30-KF-CM66
562	Rhizosphere	342.508	1.2897	0.218347	5.90664	3.49158e-09	2.21139e-07	Bacteria	Pseudomonadota	Alphaproteobacteria	Rhizobiales	Xanthobacteraceae	Afipia
723	Rhizosphere	89.8904	3.09606	0.443773	6.97667	3.02261e-12	5.44501e-10	Bacteria	Pseudomonadota	Alphaproteobacteria
752	Rhizosphere	27.7129	2.71677	0.603848	4.4991	6.82405e-06	0.000124712	Bacteria	Pseudomonadota	Alphaproteobacteria	Micropepsales	Micropepsaceae
778	Rhizosphere	12.7711	3.40763	0.858819	3.96781	7.25347e-05	0.000791916	Bacteria	Pseudomonadota	Alphaproteobacteria
816	Rhizosphere	15.7399	1.85006	0.566174	3.26765	0.00108443	0.00642273	Bacteria	Acidobacteriota	Acidobacteriae	Subgroup_2
821	Rhizosphere	239.094	2.42601	0.297651	8.15053	3.62348e-16	3.04614e-13	Bacteria	Acidobacteriota	Acidobacteriae	Acidobacteriales
942	Rhizosphere	34.692	1.96566	0.608502	3.23033	0.00123646	0.00711954	Bacteria	Acidobacteriota	Acidobacteriae	Acidobacteriales
1152	Rhizosphere	79.8775	1.72904	0.410548	4.21154	2.53631e-05	0.000342063	Bacteria	Acidobacteriota	Acidobacteriae	Acidobacteriales	Acidobacteriaceae (Subgroup_1)	Terracidiphilus
1294	Rhizosphere	36.2441	2.16962	0.423113	5.12776	2.93205e-07	9.12918e-06	Bacteria	Pseudomonadota	Alphaproteobacteria	Rhizobiales	Xanthobacteraceae	Pseudolabrys
1360	Rhizosphere	11.2732	2.84867	0.686895	4.14716	3.36621e-05	0.000430982	Bacteria	Actinomycetota	Acidimicrobiia
1484	Rhizosphere	33.7088	1.22717	0.342837	3.57947	0.000344289	0.0027391	Bacteria	Actinomycetota	Acidimicrobiia
1627	Rhizosphere	9.1158	2.74463	0.721364	3.80478	0.00014193	0.00136102	Bacteria	Myxococcota	Myxococcia	Myxococcales	Aeromyxobacteraceae	Aeromyxobacter
1664	Rhizosphere	21.2119	2.83883	0.575324	4.93432	8.0429e-07	2.1811e-05	Bacteria	Acidobacteriota	Acidobacteriae	Bryobacterales	Bryobacteraceae	Bryobacter
1672	Rhizosphere	149.635	2.90983	0.427067	6.81351	9.52457e-12	1.6014e-09	Bacteria	Acidobacteriota	Acidobacteriae	Acidobacteriales
1915	Rhizosphere	46.6242	3.79396	0.532829	7.12041	1.07603e-12	2.26145e-10	Bacteria	Chloroflexota	Ktedonobacteria	Ktedonobacterales	JG30-KF-AS9
1962	Rhizosphere	19.5091	2.44646	0.458125	5.34016	9.28663e-08	3.16499e-06	Bacteria	Acidobacteriota	Acidobacteriae	Acidobacteriales
2093	Rhizosphere	9.64901	5.76487	1.5885	3.62912	0.000284388	0.0024068	Archaea	Crenarchaeota	Nitrososphaeria	Nitrosotaleales	Nitrosotaleaceae	Candidatus Nitrosotalea
2162	Rhizosphere	5.85219	5.6194	1.24688	4.50679	6.58169e-06	0.000122052	Bacteria	Verrucomicrobiota	Verrucomicrobiae	Pedosphaerales	Pedosphaeraceae
2190	Rhizosphere	28.8507	1.69058	0.443463	3.81221	0.000137727	0.00133595	Bacteria	Acidobacteriota	Acidobacteriae	Acidobacteriales
2250	Rhizosphere	326.788	4.8508	0.719604	6.74094	1.57368e-11	2.48052e-09	Archaea	Crenarchaeota	Nitrososphaeria	Nitrosotaleales	Nitrosotaleaceae
2361	Rhizosphere	157.905	3.04361	0.711764	4.27615	1.90149e-05	0.000276215	Bacteria	Pseudomonadota	Alphaproteobacteria	Micropepsales	Micropepsaceae
2374	Rhizosphere	21.6591	1.77319	0.547499	3.2387	0.00120075	0.00696161	Bacteria	Pseudomonadota	Alphaproteobacteria	Micropepsales	Micropepsaceae
2426	Rhizosphere	283.425	3.97281	0.723439	5.49157	3.98383e-08	1.54573e-06	Bacteria	Chloroflexota	Ktedonobacteria	Ktedonobacterales	JG30-KF-AS9
2448	Rhizosphere	13.9987	2.86961	0.715299	4.01177	6.02653e-05	0.000678522	Bacteria	Pseudomonadota	Alphaproteobacteria
2479	Rhizosphere	59.723	2.63507	0.458945	5.74159	9.37916e-09	4.28062e-07	Bacteria	Actinomycetota	Thermoleophilia	Solirubrobacterales	Solirubrobacteraceae	Conexibacter
2531	Rhizosphere	68.2378	2.16626	0.37197	5.82375	5.75413e-09	2.90239e-07	Bacteria	Acidobacteriota	Acidobacteriae	Acidobacteriales
2654	Rhizosphere	39.3458	2.28618	0.526864	4.33922	1.42986e-05	0.000219885	Bacteria	Pseudomonadota	Alphaproteobacteria	Caulobacterales	Caulobacteraceae
2682	Rhizosphere	15.0485	3.23339	0.688698	4.69494	2.66691e-06	5.84864e-05	Bacteria	Pseudomonadota	Alphaproteobacteria	Rhizobiales	Beijerinckiaceae	Methylovirgula
2816	Rhizosphere	22.3305	3.01623	0.586709	5.14093	2.73379e-07	8.61828e-06	Bacteria	Bacillota	Bacilli	Alicyclobacillales	Alicyclobacillaceae	Alicyclobacillus
2822	Rhizosphere	23.2906	2.84998	0.665652	4.28149	1.85642e-05	0.000272203	Bacteria	Acidobacteriota	Acidobacteriae	Solibacterales	Solibacteraceae	Candidatus Solibacter
2889	Rhizosphere	101.474	2.88787	0.717198	4.0266	5.65893e-05	0.000657687	Archaea	Crenarchaeota	Nitrososphaeria	Nitrosotaleales	Nitrosotaleaceae
2910	Rhizosphere	10.671	2.34983	0.577343	4.07008	4.69979e-05	0.000559098	Bacteria	Pseudomonadota	Alphaproteobacteria	Rhizobiales	Beijerinckiaceae	Roseiarcus
3190	Rhizosphere	51.4439	2.6433	0.449874	5.87564	4.21224e-09	2.41438e-07	Bacteria	Pseudomonadota	Alphaproteobacteria	Rhizobiales	Xanthobacteraceae
3266	Rhizosphere	14.3551	2.27085	0.613296	3.70269	0.000213324	0.00190782	Bacteria	Acidobacteriota	Acidobacteriae	Subgroup_2
3502	Rhizosphere	27.1518	2.89921	0.503066	5.76309	8.25881e-09	3.85717e-07	Bacteria	Acidobacteriota	Acidobacteriae	Bryobacterales	Bryobacteraceae	Bryobacter
3884	Rhizosphere	20.3301	2.72913	0.7511	3.63351	0.000279596	0.00237421	Bacteria	Chloroflexota	Ktedonobacteria	Ktedonobacterales	JG30-KF-AS9
3936	Rhizosphere	12.1095	2.38015	0.671222	3.546	0.000391125	0.0030445	Bacteria	Acidobacteriota	Acidobacteriae	Subgroup_2
4074	Rhizosphere	17.3605	2.54621	0.700511	3.63479	0.000278211	0.00237043	Bacteria	Bacillota	Bacilli	Alicyclobacillales	Alicyclobacillaceae	Alicyclobacillus
4130	Rhizosphere	12.4604	1.54231	0.454188	3.39575	0.000684415	0.00459776	Bacteria	Acidobacteriota	Acidobacteriae	Subgroup_2
4203	Rhizosphere	2.42089	4.30667	1.26931	3.39292	0.000691509	0.00460794	Bacteria	Pseudomonadota	Alphaproteobacteria	Rhizobiales	Xanthobacteraceae
4222	Rhizosphere	1.89016	4.55301	1.42991	3.18411	0.00145198	0.00819218	Bacteria	Chloroflexota	Ktedonobacteria	Ktedonobacterales	JG30-KF-AS9
4334	Rhizosphere	42.339	2.85652	0.461572	6.18867	6.06753e-10	5.88551e-08	Bacteria	Acidobacteriota	Acidobacteriae	Acidobacteriales	Koribacteraceae	Candidatus Koribacter
4508	Rhizosphere	124.102	1.67037	0.431638	3.86984	0.000108909	0.00110308	Bacteria	Pseudomonadota	Alphaproteobacteria	Rhizobiales	Devosiaceae	Devosia
4728	Rhizosphere	13.9217	5.31908	1.09814	4.84373	1.27421e-06	3.18174e-05	Archaea	Crenarchaeota	Nitrososphaeria	Nitrosotaleales	Nitrosotaleaceae	Candidatus Nitrosotalea
4771	Rhizosphere	111.152	2.85497	0.629554	4.53491	5.76289e-06	0.000109278	Bacteria	Bacillota	Bacilli	Alicyclobacillales	Alicyclobacillaceae	Alicyclobacillus
4788	Rhizosphere	176.254	5.65835	0.499194	11.335	8.8054e-30	2.22072e-26	Archaea	Crenarchaeota	Nitrososphaeria	Nitrosotaleales	Nitrosotaleaceae
5162	Rhizosphere	10.6695	2.08312	0.473445	4.39992	1.08289e-05	0.000180527	Bacteria	Pseudomonadota	Alphaproteobacteria	Micropepsales	Micropepsaceae
5171	Rhizosphere	3.43132	4.25268	1.17332	3.62448	0.000289548	0.00242604	Bacteria	FCPU426
5592	Rhizosphere	9.18342	2.89616	0.751512	3.85378	0.000116308	0.00115484	Bacteria	Pseudomonadota	Gammaproteobacteria	KF-JG30-C25
5641	Rhizosphere	30.1096	1.35423	0.418122	3.23883	0.0012002	0.00696161	Bacteria	Acidobacteriota	Acidobacteriae	Acidobacteriales	Acidobacteriaceae (Subgroup_1)	Occallatibacter
5672	Rhizosphere	9.52178	2.30167	0.67712	3.3992	0.000675823	0.00456951	Bacteria	Pseudomonadota	Alphaproteobacteria
5676	Rhizosphere	41.5925	2.89951	0.495656	5.84984	4.92042e-09	2.69767e-07	Bacteria	Acidobacteriota	Acidobacteriae	Bryobacterales	Bryobacteraceae	Bryobacter
5773	Rhizosphere	6.01431	3.01237	0.91051	3.30844	0.000938158	0.00578493	Bacteria	Bacteroidota	Bacteroidia	Cytophagales	Microscillaceae
5853	Rhizosphere	18.9486	1.72134	0.446006	3.85946	0.000113639	0.0011328	Bacteria	Acidobacteriota	Acidobacteriae	Bryobacterales	Bryobacteraceae	Bryobacter
5921	Rhizosphere	56.1343	2.88749	0.495124	5.83185	5.48158e-09	2.82133e-07	Bacteria	Bacillota	Bacilli	Alicyclobacillales	Alicyclobacillaceae	Alicyclobacillus
6084	Rhizosphere	9.09926	2.44854	0.700218	3.49683	0.000470827	0.00347201	Bacteria	Acidobacteriota	Acidobacteriae	Bryobacterales	Bryobacteraceae	Bryobacter
6144	Rhizosphere	27.1418	2.98652	0.494446	6.04014	1.53978e-09	1.14216e-07	Bacteria	Acidobacteriota	Acidobacteriae	Solibacterales	Solibacteraceae	Candidatus Solibacter
6151	Rhizosphere	19.1945	2.56537	0.526353	4.87386	1.09436e-06	2.8163e-05	Bacteria	Pseudomonadota	Alphaproteobacteria	Elsterales
6391	Rhizosphere	21.1262	2.483	0.650401	3.81765	0.00013473	0.00131701	Bacteria	Acidobacteriota	Acidobacteriae	Bryobacterales	Bryobacteraceae	Bryobacter
6811	Rhizosphere	22.0874	1.87367	0.444337	4.21677	2.47822e-05	0.000337841	Bacteria	Acidobacteriota	Acidobacteriae	Bryobacterales	Bryobacteraceae	Bryobacter
7304	Rhizosphere	10.2506	1.948	0.559443	3.48204	0.00049761	0.00362249	Bacteria	Pseudomonadota	Alphaproteobacteria	Rhizobiales	KF-JG30-B3
7406	Rhizosphere	82.0998	5.87432	0.886804	6.62414	3.49272e-11	4.63613e-09	Archaea	Crenarchaeota	Nitrososphaeria	Nitrosotaleales	Nitrosotaleaceae
7551	Rhizosphere	14.1509	5.74909	1.23308	4.66237	3.12594e-06	6.64593e-05	Archaea	Crenarchaeota	Nitrososphaeria	Nitrosotaleales	Nitrosotaleaceae	Candidatus Nitrosotalea
7779	Rhizosphere	7.15904	3.29404	0.828632	3.97527	7.02984e-05	0.000774203	Bacteria	Acidobacteriota	Acidobacteriae	Acidobacteriales
7973	Rhizosphere	9.72877	3.93176	0.824883	4.76644	1.8751e-06	4.33854e-05	Bacteria	Actinomycetota	Acidimicrobiia
8461	Rhizosphere	34.8202	2.47301	0.786865	3.14286	0.00167306	0.00927352	Bacteria	Actinomycetota	Thermoleophilia	Solirubrobacterales	Solirubrobacteraceae
8486	Rhizosphere	37.9515	2.01424	0.342108	5.88774	3.91514e-09	2.40829e-07	Bacteria	Pseudomonadota	Alphaproteobacteria	Rhizobiales	Beijerinckiaceae	Methylovirgula
8502	Rhizosphere	11.8448	2.75067	0.649311	4.2363	2.27237e-05	0.000316625	Bacteria	Acidobacteriota	Acidobacteriae	Subgroup_2
8638	Rhizosphere	41.2888	3.41803	1.02093	3.34796	0.000814087	0.00514568	Archaea	Crenarchaeota	Nitrososphaeria	Nitrosotaleales	Nitrosotaleaceae
8906	Rhizosphere	55.5505	3.00067	0.488273	6.14548	7.97231e-10	6.93316e-08	Bacteria	Bacillota	Bacilli	Alicyclobacillales	Alicyclobacillaceae	Alicyclobacillus
8941	Rhizosphere	190.427	3.81452	0.481236	7.9265	2.25415e-15	1.42124e-12	Bacteria	Pseudomonadota	Alphaproteobacteria	Rhizobiales	Rhizobiales Incertae Sedis	Bauldia
9434	Rhizosphere	21.6094	3.44328	0.595829	5.77897	7.51594e-09	3.57645e-07	Bacteria	Acidobacteriota	Acidobacteriae	Solibacterales	Solibacteraceae	Candidatus Solibacter
9564	Rhizosphere	13.9109	2.35727	0.588966	4.00239	6.27055e-05	0.000702859	Bacteria	Pseudomonadota	Alphaproteobacteria
9797	Rhizosphere	106.739	1.94294	0.405328	4.79349	1.63901e-06	3.86316e-05	Bacteria	Pseudomonadota	Alphaproteobacteria	Rhizobiales	Beijerinckiaceae	Roseiarcus
10757	Rhizosphere	33.8539	2.39186	0.570815	4.19026	2.78637e-05	0.000369854	Bacteria	Acidobacteriota	Acidobacteriae	Acidobacteriales
10759	Rhizosphere	17.7652	2.52821	0.567973	4.45129	8.53565e-06	0.000151598	Bacteria	Pseudomonadota	Alphaproteobacteria	Acetobacterales	Acetobacteraceae	Acidiphilium
11147	Rhizosphere	8.63442	5.59589	1.30878	4.27566	1.90569e-05	0.000276215	Archaea	Crenarchaeota	Nitrososphaeria	Nitrosotaleales	Nitrosotaleaceae
11200	Rhizosphere	15.1677	2.75727	0.713751	3.86307	0.000111973	0.00112958	Bacteria	Myxococcota	Polyangia	Haliangiales	Haliangiaceae	Haliangium
11259	Rhizosphere	7.08427	3.03562	0.803109	3.77983	0.000156936	0.00147063	Bacteria	Acidobacteriota	Acidobacteriae	Acidobacteriales	Acidobacteriaceae (Subgroup_1)	Occallatibacter
11526	Rhizosphere	13.2171	3.25963	0.654327	4.98165	6.30446e-07	1.76665e-05	Bacteria	Verrucomicrobiota	Verrucomicrobiae	Pedosphaerales	Pedosphaeraceae	ADurb.Bin063-1
12350	Rhizosphere	7.20025	5.32698	1.5702	3.39254	0.000692469	0.00460794	Bacteria	Pseudomonadota	Alphaproteobacteria	Micropepsales	Micropepsaceae
12524	Rhizosphere	31.4861	2.59093	0.502432	5.15679	2.5122e-07	8.01997e-06	Bacteria	Acidobacteriota	Acidobacteriae	Solibacterales	Solibacteraceae	Candidatus Solibacter
12564	Rhizosphere	3.59643	2.9036	0.929384	3.12422	0.00178277	0.0097319	Bacteria	Bacteroidota	Bacteroidia	Chitinophagales	Chitinophagaceae
12949	Rhizosphere	5.06397	3.78017	1.12546	3.35876	0.000782917	0.00501146	Bacteria	Dependentiae	Babeliae	Babeliales	Vermiphilaceae
12995	Rhizosphere	35.7269	2.21668	0.606528	3.65471	0.000257478	0.0022087	Bacteria	Verrucomicrobiota	Verrucomicrobiae	Pedosphaerales	Pedosphaeraceae
13089	Rhizosphere	22.8547	3.74497	0.459002	8.15893	3.38005e-16	3.04614e-13	Bacteria	Acidobacteriota	Acidobacteriae	Solibacterales	Solibacteraceae	Candidatus Solibacter
13287	Rhizosphere	21.1151	2.82113	0.598181	4.71619	2.40303e-06	5.36323e-05	Bacteria	Acidobacteriota	Acidobacteriae	Solibacterales	Solibacteraceae	Candidatus Solibacter
13316	Rhizosphere	24.6663	2.24881	0.517362	4.34668	1.38215e-05	0.000215172	Bacteria	Bacillota	Bacilli	Alicyclobacillales	Alicyclobacillaceae	Alicyclobacillus
13562	Rhizosphere	29.646	4.58502	0.875799	5.23524	1.6477e-07	5.46777e-06	Archaea	Crenarchaeota	Nitrososphaeria	Nitrosotaleales	Nitrosotaleaceae
13737	Rhizosphere	140.533	5.521	1.15061	4.7983	1.60016e-06	3.86262e-05	Bacteria	Cyanobacteria	Cyanobacteriia	Cyanobacteriales	Coleofasciculaceae
13802	Rhizosphere	4.2768	4.5784	1.15738	3.95584	7.62664e-05	0.00082137	Bacteria	Acidobacteriota	Acidobacteriae	Acidobacteriales
13905	Rhizosphere	13.2019	3.47824	0.663428	5.24282	1.58138e-07	5.31767e-06	Bacteria	Gemmatimodota	Gemmatimodetes	Gemmatimodales	Gemmatimodaceae
14026	Rhizosphere	17.9982	3.13589	0.913005	3.43469	0.000593236	0.00417916	Bacteria	Cyanobacteria	Cyanobacteriia	Cyanobacteriales	Coleofasciculaceae	Microcoleus
14063	Rhizosphere	11.8245	2.20053	0.511905	4.2987	1.71805e-05	0.000256387	Bacteria	Acidobacteriota	Acidobacteriae	Solibacterales	Solibacteraceae	Candidatus Solibacter
14516	Rhizosphere	3.56927	5.49493	1.60603	3.42143	0.000622928	0.00429242	Archaea	Crenarchaeota	Nitrososphaeria	Nitrosotaleales	Nitrosotaleaceae
14818	Rhizosphere	15.0565	2.45304	0.695478	3.52712	0.000420102	0.00319592	Bacteria	Pseudomonadota	Alphaproteobacteria	Acetobacterales	Acetobacteraceae
15496	Rhizosphere	7.97837	2.93682	0.659272	4.45464	8.40325e-06	0.000150305	Bacteria	Pseudomonadota	Alphaproteobacteria	Rhizobiales	Xanthobacteraceae	Pseudolabrys
15786	Rhizosphere	20.463	3.59426	1.01441	3.5432	0.000395306	0.00306757	Bacteria	Pseudomonadota	Alphaproteobacteria	Micropepsales	Micropepsaceae
15833	Rhizosphere	49.2663	3.31059	0.563056	5.87969	4.11041e-09	2.41438e-07	Bacteria	Pseudomonadota	Alphaproteobacteria	Rhizobiales	Beijerinckiaceae	Roseiarcus
16319	Rhizosphere	10.2287	3.45804	0.683956	5.05593	4.28294e-07	1.256e-05	Bacteria	Acidobacteriota	Acidobacteriae	Bryobacterales	Bryobacteraceae	Bryobacter
16322	Rhizosphere	6.02606	3.45259	0.871181	3.96311	7.39792e-05	0.000804204	Bacteria	Acidobacteriota	Acidobacteriae	Bryobacterales	Bryobacteraceae	Bryobacter
16463	Rhizosphere	47.2745	5.39572	0.879027	6.13828	8.34174e-10	7.01262e-08	Archaea	Crenarchaeota	Nitrososphaeria	Nitrosotaleales	Nitrosotaleaceae	Candidatus Nitrosotalea
16743	Rhizosphere	9.63815	2.2835	0.730512	3.12589	0.0017727	0.00971187	Bacteria	Acidobacteriota	Acidobacteriae	Solibacterales	Solibacteraceae	Candidatus Solibacter
16894	Rhizosphere	11.7595	4.22605	1.21514	3.47784	0.000505477	0.00366325	Bacteria	Pseudomonadota	Alphaproteobacteria	Holosporales	Holosporaceae
16971	Rhizosphere	8.49815	3.70774	0.823203	4.50404	6.66733e-06	0.000122737	Bacteria	Pseudomonadota	Alphaproteobacteria	Rhizobiales	Beijerinckiaceae
17031	Rhizosphere	11.2905	3.79005	0.799505	4.74049	2.13203e-06	4.84413e-05	Bacteria	Bacteroidota	Bacteroidia	Cytophagales	Microscillaceae
17213	Rhizosphere	11.0904	2.41391	0.570744	4.22941	2.34302e-05	0.000324188	Bacteria	Pseudomonadota	Gammaproteobacteria	Gammaproteobacteria Incertae Sedis	Unknown Family	Acidibacter
17349	Rhizosphere	15.1986	5.17594	0.887338	5.83311	5.4403e-09	2.82133e-07	Bacteria	Bacteroidota	Bacteroidia	Cytophagales	Microscillaceae
17422	Rhizosphere	45.7385	3.43025	0.461642	7.43055	1.08144e-13	3.40925e-11	Bacteria	Pseudomonadota	Alphaproteobacteria	Rhizobiales	Rhizobiales Incertae Sedis	Bauldia
17493	Rhizosphere	14.2286	3.46352	0.664928	5.20887	1.89995e-07	6.22297e-06	Bacteria	Acidobacteriota	Acidobacteriae	Solibacterales	Solibacteraceae	Candidatus Solibacter
18494	Rhizosphere	24.9025	3.76529	0.609858	6.17404	6.65664e-10	6.11067e-08	Bacteria	Chloroflexota	Ktedonobacteria	Ktedonobacterales
18503	Rhizosphere	5.83878	2.29382	0.696532	3.29321	0.000990505	0.00598095	Bacteria	Acidobacteriota	Acidobacteriae	Acidobacteriales	Acidobacteriaceae (Subgroup_1)	Edaphobacter
18542	Rhizosphere	8.59027	3.0536	0.694968	4.39386	1.11354e-05	0.000183553	Bacteria	Pseudomonadota	Alphaproteobacteria	Rhizobiales	KF-JG30-B3
18544	Rhizosphere	40.0085	6.27194	1.01635	6.17104	6.78425e-10	6.11067e-08	Archaea	Crenarchaeota	Nitrososphaeria	Nitrosotaleales	Nitrosotaleaceae	Candidatus Nitrosotalea
19153	Rhizosphere	18.8497	3.93596	1.0107	3.89429	9.84885e-05	0.00100562	Bacteria	Actinomycetota	Acidimicrobiia
19785	Rhizosphere	24.0323	5.12395	1.08619	4.71734	2.38944e-06	5.36323e-05	Archaea	Crenarchaeota	Nitrososphaeria	Nitrosotaleales	Nitrosotaleaceae
19884	Rhizosphere	27.3957	5.50482	0.982923	5.60046	2.13782e-08	8.83867e-07	Archaea	Crenarchaeota	Nitrososphaeria	Nitrosotaleales	Nitrosotaleaceae
19937	Rhizosphere	70.1391	2.8737	0.397952	7.22122	5.1523e-13	1.29941e-10	Bacteria	Pseudomonadota	Gammaproteobacteria	Steroidobacterales	Steroidobacteraceae	Steroidobacter
20148	Rhizosphere	14.6149	3.01276	0.64823	4.64767	3.35713e-06	6.99725e-05	Bacteria	Acidobacteriota	Acidobacteriae	Solibacterales	Solibacteraceae	Candidatus Solibacter
20174	Rhizosphere	33.4201	4.38882	0.895736	4.89969	9.59903e-07	2.52174e-05	Bacteria	Pseudomonadota	Alphaproteobacteria	Micropepsales	Micropepsaceae
20645	Rhizosphere	6.70363	3.15687	0.744454	4.24051	2.23008e-05	0.000314205	Bacteria	Pseudomonadota	Alphaproteobacteria	Rhizobiales	Beijerinckiaceae
21098	Rhizosphere	17.4421	2.81261	0.512005	5.49331	3.94464e-08	1.54573e-06	Bacteria	Acidobacteriota	Acidobacteriae	Solibacterales	Solibacteraceae	Candidatus Solibacter
21165	Rhizosphere	158.469	5.20056	1.21136	4.29316	1.76151e-05	0.000261326	Bacteria	Pseudomonadota	Gammaproteobacteria	Burkholderiales	Rhodocyclaceae
21569	Rhizosphere	18.9155	4.02551	0.674227	5.97055	2.36453e-09	1.5693e-07	Bacteria	Actinomycetota	Thermoleophilia	Solirubrobacterales	Solirubrobacteraceae	Conexibacter
22163	Rhizosphere	3.01517	4.64647	1.37005	3.39147	0.000695192	0.00461056	Bacteria	FCPU426
22417	Rhizosphere	5.51333	2.62017	0.83584	3.13477	0.00171988	0.00949134	Bacteria	Bacillota	Bacilli	Bacillales	Sporolactobacillaceae	Pullulanibacillus
22498	Rhizosphere	5.8919	2.592	0.701414	3.69538	0.000219554	0.00194286	Bacteria	Bacillota	Bacilli	Alicyclobacillales	Alicyclobacillaceae	Alicyclobacillus
22620	Rhizosphere	3.30599	4.17368	1.16052	3.5964	0.000322656	0.00261815	Bacteria	Verrucomicrobiota	Verrucomicrobiae	Pedosphaerales	Pedosphaeraceae
22956	Rhizosphere	8.91198	2.83675	0.812258	3.49243	0.000478653	0.00351943	Bacteria	Pseudomonadota	Gammaproteobacteria	Burkholderiales	Sutterellaceae
23194	Rhizosphere	5.01312	5.4042	1.34355	4.02233	5.76243e-05	0.000665589	Archaea	Crenarchaeota	Nitrososphaeria	Nitrosotaleales	Nitrosotaleaceae
24230	Rhizosphere	492.509	4.94529	0.703944	7.02512	2.13879e-12	4.14926e-10	Archaea	Crenarchaeota	Nitrososphaeria	Nitrosotaleales	Nitrosotaleaceae	Candidatus Nitrosotalea
24307	Rhizosphere	8.25904	2.58566	0.733159	3.52674	0.000420716	0.00319592	Bacteria	Pseudomonadota	Alphaproteobacteria	Acetobacterales	Acetobacteraceae	Rhodopila
24516	Rhizosphere	3.55746	4.27147	1.24676	3.42607	0.000612388	0.00424297	Bacteria	Acidobacteriota	Vicimibacteria	Vicimibacterales
24691	Rhizosphere	8.99832	2.19368	0.600042	3.65588	0.000256301	0.00220611	Bacteria	Bacillota	Bacilli	Alicyclobacillales	Alicyclobacillaceae	Alicyclobacillus
24700	Rhizosphere	6.81475	2.84374	0.679159	4.18714	2.8249e-05	0.000373006	Bacteria	Pseudomonadota	Alphaproteobacteria	Acetobacterales	Acetobacteraceae
24886	Rhizosphere	2.57007	4.43418	1.2736	3.48161	0.000498416	0.00362249	Bacteria	Elusimicrobiota	Lineage	IIb
25128	Rhizosphere	6.67899	4.27488	0.965947	4.42558	9.61835e-06	0.000166708	Bacteria	Bacteroidota	Bacteroidia	Cytophagales	Microscillaceae
25954	Rhizosphere	3.23913	4.79634	1.31912	3.63602	0.000276881	0.0023671	Bacteria	Verrucomicrobiota	Verrucomicrobiae	Pedosphaerales	Pedosphaeraceae	Pedosphaera
26160	Rhizosphere	18.5469	3.42528	0.686117	4.99226	5.96758e-07	1.69104e-05	Bacteria	Pseudomonadota	Alphaproteobacteria	Rhizobiales	Xanthobacteraceae
26387	Rhizosphere	20.3976	2.44602	0.426185	5.73933	9.50495e-09	4.28062e-07	Bacteria	Pseudomonadota	Alphaproteobacteria	Acetobacterales	Acetobacteraceae
26491	Rhizosphere	25.7512	2.44567	0.446828	5.47339	4.41508e-08	1.6871e-06	Bacteria	Myxococcota	Polyangia	Polyangiales	Polyangiaceae	Pajaroellobacter
26716	Rhizosphere	19.0994	2.58284	0.740985	3.48569	0.00049087	0.00359876	Bacteria	Pseudomonadota	Alphaproteobacteria	Rhizobiales	Beijerinckiaceae	Roseiarcus
27169	Rhizosphere	3.81784	3.32755	1.01005	3.29443	0.000986208	0.00597889	Bacteria	Pseudomonadota	Alphaproteobacteria	Micropepsales	Micropepsaceae
28222	Rhizosphere	67.7595	3.60691	0.53827	6.70093	2.07094e-11	3.0723e-09	Bacteria	Actinomycetota	Acidimicrobiia
29237	Rhizosphere	14.0367	2.97115	0.714332	4.15934	3.19166e-05	0.000417065	Bacteria	Acidobacteriota	Acidobacteriae	Acidobacteriales	Acidobacteriaceae (Subgroup_1)	Terracidiphilus
30468	Rhizosphere	11.8313	2.85453	0.509394	5.60377	2.09743e-08	8.8162e-07	Bacteria	Bacillota	Bacilli	Alicyclobacillales	Alicyclobacillaceae	Alicyclobacillus
30530	Rhizosphere	68.7819	3.63127	0.502461	7.22698	4.9387e-13	1.29941e-10	Bacteria	Acidobacteriota	Acidobacteriae	Bryobacterales	Bryobacteraceae	Bryobacter
31253	Rhizosphere	6.81508	3.42711	0.830429	4.12692	3.67656e-05	0.000461308	Bacteria	Pseudomonadota	Alphaproteobacteria	Rhizobiales	Xanthobacteraceae
32611	Rhizosphere	64.8273	2.95564	0.582534	5.07377	3.90007e-07	1.17095e-05	Bacteria	Pseudomonadota	Gammaproteobacteria	Gammaproteobacteria Incertae Sedis	Unknown Family	Acidibacter
33693	Rhizosphere	9.56105	1.68793	0.5104	3.30708	0.000942725	0.00578796	Bacteria	Pseudomonadota	Alphaproteobacteria	Acetobacterales	Acetobacteraceae	Acidisoma
34894	Rhizosphere	5.57169	2.83489	0.834781	3.39596	0.000683874	0.00459776	Bacteria	Acidobacteriota	Acidobacteriae	Bryobacterales	Bryobacteraceae	Bryobacter
35836	Rhizosphere	7.31372	2.33338	0.704775	3.31082	0.000930241	0.00575017	Bacteria	Pseudomonadota	Alphaproteobacteria	Caulobacterales	Caulobacteraceae	Phenylobacterium
36312	Rhizosphere	19.5253	3.76272	0.888138	4.23664	2.2689e-05	0.000316625	Archaea	Thermoplasmatota	Thermoplasmata
36536	Rhizosphere	17.986	3.3679	0.803097	4.19364	2.74515e-05	0.000368259	Bacteria	Acidobacteriota	Acidobacteriae	Acidobacteriales	Acidobacteriaceae (Subgroup_1)	Occallatibacter
37705	Rhizosphere	5.68023	3.65313	0.807749	4.5226	6.10833e-06	0.000114243	Bacteria	Acidobacteriota	Acidobacteriae	Bryobacterales	Bryobacteraceae	Bryobacter
39151	Rhizosphere	15.508	2.51683	0.75592	3.3295	0.000870032	0.0054172	Bacteria	Bacillota	Bacilli	Alicyclobacillales	Alicyclobacillaceae	Alicyclobacillus
39888	Rhizosphere	13.9689	1.94207	0.550298	3.52913	0.000416931	0.00318637	Bacteria	Acidobacteriota	Acidobacteriae	Acidobacteriales	Acidobacteriaceae (Subgroup_1)	Occallatibacter
42494	Rhizosphere	9.55113	2.57405	0.678035	3.79634	0.000146846	0.00140283	Bacteria	Bacillota	Bacilli	Alicyclobacillales	Alicyclobacillaceae	Alicyclobacillus
45007	Rhizosphere	3.83337	5.03049	1.34676	3.73524	0.000187538	0.0017199	Bacteria	Bacteroidota	Bacteroidia	Sphingobacteriales	Sphingobacteriaceae	Mucilaginibacter
45274	Rhizosphere	15.6174	7.05898	1.18009	5.98172	2.20794e-09	1.50498e-07	Archaea	Crenarchaeota	Nitrososphaeria	Nitrosotaleales	Nitrosotaleaceae	Candidatus Nitrosotalea
45699	Rhizosphere	13.3026	5.26763	0.980455	5.37264	7.75921e-08	2.79553e-06	Archaea	Crenarchaeota	Nitrososphaeria	Nitrosotaleales	Nitrosotaleaceae
45739	Rhizosphere	19.409	4.64982	0.622867	7.46519	8.31811e-14	2.9969e-11	Bacteria	Chloroflexota	Ktedonobacteria	Ktedonobacterales	JG30-KF-AS9
45812	Rhizosphere	4.5181	3.01159	0.853222	3.52967	0.00041608	0.00318637	Bacteria	Acidobacteriota	Acidobacteriae	Acidobacteriales	Acidobacteriaceae (Subgroup_1)	Occallatibacter
45911	Rhizosphere	5.74973	3.95514	1.07724	3.67156	0.000241074	0.00212542	Bacteria	Pseudomonadota	Gammaproteobacteria	Gammaproteobacteria Incertae Sedis	Unknown Family	Acidibacter
47035	Rhizosphere	2.48424	4.98261	1.23594	4.03143	5.54387e-05	0.000647298	Bacteria	Acidobacteriota	Acidobacteriae	Acidobacteriales
47161	Rhizosphere	7.17072	4.35481	1.17456	3.7076	0.000209237	0.00187792	Bacteria	Acidobacteriota	Acidobacteriae	Acidobacteriales	Acidobacteriaceae (Subgroup_1)	Granulicella
47460	Rhizosphere	2.41776	4.34812	1.21831	3.56898	0.000358373	0.00282442	Bacteria	Elusimicrobiota	Elusimicrobia	Lineage	IV
47667	Rhizosphere	21.303	2.32866	0.495355	4.70099	2.58897e-06	5.72754e-05	Bacteria	Acidobacteriota	Acidobacteriae	Acidobacteriales	Acidobacteriaceae (Subgroup_1)	Terracidiphilus
48229	Rhizosphere	16.105	3.7966	0.891353	4.25936	2.05009e-05	0.000292109	Bacteria	Actinomycetota	Thermoleophilia	Solirubrobacterales	Solirubrobacteraceae
49639	Rhizosphere	2.97149	4.62462	1.24034	3.72852	0.000192608	0.00175363	Bacteria	Acidobacteriota	Acidobacteriae	Subgroup_13
50256	Rhizosphere	37.4973	4.72484	0.726329	6.50509	7.76456e-11	9.79111e-09	Bacteria	Chloroflexota	Ktedonobacteria	Ktedonobacterales	JG30-KF-AS9
52461	Rhizosphere	21.6626	3.5996	0.821851	4.37987	1.18751e-05	0.000191981	Bacteria	Actinomycetota	Thermoleophilia	Solirubrobacterales	Solirubrobacteraceae
54966	Rhizosphere	13.0669	2.75064	0.659943	4.16799	3.07292e-05	0.000403641	Bacteria	Acidobacteriota	Acidobacteriae	Acidobacteriales	Acidobacteriaceae (Subgroup_1)	Terracidiphilus
56331	Rhizosphere	35.9262	3.31767	0.554284	5.98551	2.15714e-09	1.50498e-07	Bacteria	Acidobacteriota	Acidobacteriae	Solibacterales	Solibacteraceae	Candidatus Solibacter
62983	Rhizosphere	4.07536	5.69453	1.3044	4.36562	1.2676e-05	0.000201062	Archaea	Crenarchaeota	Nitrososphaeria	Nitrosotaleales	Nitrosotaleaceae
63055	Rhizosphere	3.5033	3.69924	1.12146	3.29858	0.000971761	0.00591976	Bacteria	Acidobacteriota	Acidobacteriae	Acidobacteriales
65903	Rhizosphere	6.27741	2.54163	0.748568	3.39533	0.000685471	0.00459776	Bacteria	Acidobacteriota	Acidobacteriae	Acidobacteriales	Acidobacteriaceae (Subgroup_1)
67107	Rhizosphere	2.28265	4.28151	1.28499	3.33194	0.000862425	0.00538375	Bacteria	Elusimicrobiota	Elusimicrobia	MVP-88
69145	Rhizosphere	4.51304	3.23161	1.02678	3.14731	0.00164778	0.00917372	Bacteria	Acidobacteriota	Acidobacteriae	Solibacterales	Solibacteraceae	Candidatus Solibacter
70551	Rhizosphere	7.82048	6.0526	1.41709	4.27114	1.94473e-05	0.00027867	Bacteria	Patescibacteria	Parcubacteria	Candidatus	Liptonbacteria
71799	Rhizosphere	4.33201	3.19248	0.931735	3.42638	0.000611679	0.00424297	Bacteria	Nitrospirota	Nitrospiria	Nitrospirales	Nitrospiraceae	Nitrospira
72436	Rhizosphere	7.23303	2.69932	0.783814	3.44382	0.000573557	0.0040865	Bacteria	Pseudomonadota	Gammaproteobacteria	Gammaproteobacteria Incertae Sedis	Unknown Family	Acidibacter
73331	Rhizosphere	9.36377	3.05091	0.80588	3.78581	0.000153208	0.00144176	Bacteria	Acidobacteriota	Acidobacteriae	Bryobacterales	Bryobacteraceae	Bryobacter
81605	Rhizosphere	15.2448	3.83809	0.795294	4.826	1.39301e-06	3.41086e-05	Bacteria	Chloroflexota	Ktedonobacteria	Ktedonobacterales	JG30-KF-AS9
86484	Rhizosphere	6.77097	2.52574	0.749345	3.37059	0.000750063	0.00486924	Bacteria	Myxococcota	Polyangia	Haliangiales	Haliangiaceae	Haliangium
87006	Rhizosphere	39.3961	3.25522	0.710926	4.57884	4.67572e-06	9.14121e-05	Bacteria	Pseudomonadota	Alphaproteobacteria	Rhizobiales	Beijerinckiaceae	Roseiarcus
87087	Rhizosphere	15.9349	3.99223	0.739928	5.39543	6.83613e-08	2.49865e-06	Bacteria	Verrucomicrobiota	Verrucomicrobiae	Pedosphaerales	Pedosphaeraceae
87847	Rhizosphere	48.9695	4.01186	0.786641	5.09999	3.39678e-07	1.03213e-05	Bacteria	Chloroflexota	Ktedonobacteria	Ktedonobacterales	JG30-KF-AS9
88081	Rhizosphere	2.1911	4.19868	1.3004	3.22877	0.00124326	0.00712612	Bacteria	Pseudomonadota	Alphaproteobacteria	Rhizobiales	Beijerinckiaceae	Roseiarcus
88305	Rhizosphere	28.2664	3.3572	0.665998	5.04085	4.63471e-07	1.34353e-05	Bacteria	Verrucomicrobiota	Verrucomicrobiae	Pedosphaerales	Pedosphaeraceae
88361	Rhizosphere	14.7405	4.52337	1.12476	4.02163	5.7797e-05	0.000665589	Bacteria	Planctomycetota	Phycisphaerae	Tepidisphaerales	CPla-3	termite
88967	Rhizosphere	7.24477	2.30573	0.675375	3.414	0.00064017	0.00438726	Bacteria	Acidobacteriota	Acidobacteriae	Acidobacteriales	Acidobacteriaceae (Subgroup_1)	Terracidiphilus
89525	Rhizosphere	4.6769	4.12852	1.21751	3.39095	0.00069652	0.00461056	Bacteria	Pseudomonadota	Gammaproteobacteria	Burkholderiales	Burkholderiaceae	Burkholderia-Caballeronia-Paraburkholderia
89650	Rhizosphere	10.0971	2.52855	0.620956	4.07203	4.66048e-05	0.000557049	Bacteria	Acidobacteriota	Acidobacteriae	Acidobacteriales	Acidobacteriaceae (Subgroup_1)	Occallatibacter
89912	Rhizosphere	15.192	2.72325	0.77307	3.52264	0.000427265	0.00323592	Bacteria	Acidobacteriota	Acidobacteriae	Solibacterales	Solibacteraceae	Candidatus Solibacter
90240	Rhizosphere	5.49649	5.55517	1.58272	3.50988	0.000448304	0.00333517	Bacteria	Verrucomicrobiota	Verrucomicrobiae	Pedosphaerales	Pedosphaeraceae
90827	Rhizosphere	5.88765	3.14921	0.894658	3.52001	0.000431525	0.00324741	Bacteria	Pseudomonadota	Gammaproteobacteria	JG36-TzT-191
91411	Rhizosphere	17.094	2.77588	0.807083	3.4394	0.000583001	0.00414177	Bacteria	Pseudomonadota	Alphaproteobacteria	Rhizobiales	Rhizobiales Incertae Sedis	Bauldia
91931	Rhizosphere	4.98743	3.75106	0.966776	3.87996	0.000104472	0.00106241	Bacteria	Acidobacteriota	Acidobacteriae	Bryobacterales	Bryobacteraceae	Bryobacter
93226	Rhizosphere	12.5896	3.18281	0.691163	4.60502	4.12436e-06	8.19027e-05	Bacteria	Cyanobacteria	Vampirivibrionia	Obscuribacterales	Obscuribacteraceae
93312	Rhizosphere	7.5195	3.35162	0.758096	4.4211	9.8199e-06	0.000168475	Bacteria	Pseudomonadota	Alphaproteobacteria	Rhizobiales	Xanthobacteraceae
94470	Rhizosphere	19.7381	3.13395	0.677418	4.62631	3.72233e-06	7.57073e-05	Bacteria	Bacteroidota	Bacteroidia	Chitinophagales	Chitinophagaceae	Dinghuibacter
94879	Rhizosphere	8.79142	3.10852	0.79146	3.92757	8.58069e-05	0.000890556	Bacteria	Acidobacteriota	Acidobacteriae	Bryobacterales	Bryobacteraceae	Bryobacter
95602	Rhizosphere	11.2339	2.86016	0.80195	3.56651	0.000361768	0.0028423	Bacteria	Pseudomonadota	Alphaproteobacteria	Rhodospirillales	Magnetospirillaceae
96915	Rhizosphere	4.07041	3.10946	0.994006	3.12821	0.00175876	0.00966359	Bacteria	Chloroflexota
97035	Rhizosphere	6.46647	4.63387	1.03875	4.46103	8.15665e-06	0.000146936	Bacteria	Verrucomicrobiota	Verrucomicrobiae	Pedosphaerales	Pedosphaeraceae
98185	Rhizosphere	4.20377	3.55449	1.02952	3.45258	0.000555263	0.00397833	Bacteria	Verrucomicrobiota	Verrucomicrobiae	Pedosphaerales	Pedosphaeraceae
98548	Rhizosphere	3.9125	2.76965	0.824562	3.35894	0.00078242	0.00501146	Bacteria	Bdellovibrionota	Bdellovibrionia	Bdellovibrioles	Bdellovibrioceae	Bdellovibrio
99311	Rhizosphere	28.1363	4.80642	1.42958	3.36211	0.000773501	0.00498918	Bacteria	Patescibacteria	Parcubacteria	Candidatus	Liptonbacteria
99365	Rhizosphere	24.9196	3.50779	0.771993	4.54381	5.52458e-06	0.000105553	Bacteria	Pseudomonadota	Alphaproteobacteria	Rhizobiales	Beijerinckiaceae	Roseiarcus
99436	Rhizosphere	7.11344	3.23727	0.751426	4.30817	1.64614e-05	0.000247117	Bacteria	Bacillota	Bacilli	Alicyclobacillales	Alicyclobacillaceae	Acidibacillus
99586	Rhizosphere	5.42966	2.64352	0.824293	3.20701	0.0013412	0.00765273	Bacteria	Acidobacteriota	Acidobacteriae	Bryobacterales	Bryobacteraceae	Bryobacter
100238	Rhizosphere	7.91117	3.38944	0.890567	3.80593	0.000141271	0.00135987	Bacteria	Acidobacteriota	Acidobacteriae	Bryobacterales	Bryobacteraceae	Bryobacter
100479	Rhizosphere	15.1965	2.56499	0.765208	3.35202	0.000802235	0.00509632	Bacteria	Chloroflexota	Ktedonobacteria	Ktedonobacterales	JG30-KF-AS9
100571	Rhizosphere	12.7534	2.31775	0.542345	4.27358	1.92362e-05	0.000277222	Bacteria	Bacillota	Bacilli	Alicyclobacillales	Alicyclobacillaceae	Alicyclobacillus
100749	Rhizosphere	7.83085	4.47613	1.27163	3.51999	0.000431562	0.00324741	Bacteria	Verrucomicrobiota	Verrucomicrobiae	Opitutales	Opitutaceae
101628	Rhizosphere	16.9455	3.71267	0.895892	4.14411	3.41143e-05	0.000434527	Bacteria	Acidobacteriota	Acidobacteriae	Solibacterales	Solibacteraceae	Candidatus Solibacter
101685	Rhizosphere	11.0019	2.71237	0.642373	4.22243	2.41688e-05	0.00033127	Bacteria	Verrucomicrobiota	Verrucomicrobiae	Pedosphaerales	Pedosphaeraceae
102061	Rhizosphere	5.6412	3.64594	0.951877	3.83026	0.000128005	0.00126105	Bacteria	Verrucomicrobiota	Verrucomicrobiae	Pedosphaerales	Pedosphaeraceae
102592	Rhizosphere	3.04983	4.68737	1.22771	3.81796	0.00013456	0.00131701	Bacteria	Armatimodota	Fimbriimodia	Fimbriimodales	Fimbriimodaceae
103177	Rhizosphere	5.14035	2.35986	0.690718	3.41652	0.000634262	0.00435861	Bacteria	Pseudomonadota	Alphaproteobacteria	Azospirillales	Inquiliceae	Inquilinus
103436	Rhizosphere	2.55599	4.36922	1.28735	3.39398	0.000688857	0.00460794	Bacteria	Chloroflexota	Ktedonobacteria	Ktedonobacterales	JG30-KF-AS9
104426	Rhizosphere	3.62807	4.90974	1.49525	3.28356	0.00102506	0.00614063	Bacteria	Pseudomonadota	Gammaproteobacteria	Burkholderiales	Gallionellaceae	Sideroxydans
106515	Rhizosphere	6.58761	3.83542	0.970682	3.95126	7.77397e-05	0.000830761	Archaea	Crenarchaeota	Nitrososphaeria	Nitrosotaleales	Nitrosotaleaceae	Candidatus Nitrosotalea
106585	Rhizosphere	8.3244	4.24396	1.16974	3.62811	0.000285501	0.00240814	Bacteria	Verrucomicrobiota	Chlamydiae	Chlamydiales	Simkaniaceae
106883	Rhizosphere	5.85575	3.43214	0.873561	3.92891	8.53317e-05	0.000889283	Bacteria	Myxococcota	Polyangia	Polyangiales	Polyangiaceae	Pajaroellobacter
106898	Rhizosphere	32.2621	4.95806	0.653762	7.5839	3.35324e-14	1.69137e-11	Bacteria	Verrucomicrobiota	Verrucomicrobiae	Pedosphaerales	Pedosphaeraceae
107233	Rhizosphere	4.13962	3.45696	1.02018	3.38859	0.000702531	0.00463517	Bacteria	Myxococcota	Myxococcia	Myxococcales	Myxococcaceae	P3OB-42
107314	Rhizosphere	6.22681	5.74107	1.72011	3.33762	0.000845004	0.00528809	Bacteria	Bacteroidota	Bacteroidia	Sphingobacteriales	Sphingobacteriaceae	Mucilaginibacter
108656	Rhizosphere	6.3692	5.1433	1.25563	4.0962	4.19992e-05	0.000516692	Archaea	Crenarchaeota	Nitrososphaeria	Nitrosotaleales	Nitrosotaleaceae
109945	Rhizosphere	4.56589	3.62358	0.969343	3.73819	0.000185353	0.00170606	Bacteria	Chloroflexota	Ktedonobacteria	Ktedonobacterales
110367	Rhizosphere	15.0007	7.586	1.28448	5.9059	3.50736e-09	2.21139e-07	Archaea	Crenarchaeota	Nitrososphaeria	Nitrosotaleales	Nitrosotaleaceae
111016	Rhizosphere	11.592	2.78291	0.70112	3.96924	7.21032e-05	0.000790627	Bacteria	Chloroflexota	Ktedonobacteria	Ktedonobacterales	JG30-KF-AS9
111229	Rhizosphere	7.93652	3.84851	1.11966	3.43722	0.000587708	0.00416257	Bacteria	Acidobacteriota	Acidobacteriae	Acidobacteriales	Acidobacteriaceae (Subgroup_1)	Occallatibacter
111399	Rhizosphere	7.86467	6.08172	1.62443	3.74391	0.000181182	0.00167378	Bacteria	Patescibacteria	Parcubacteria	Candidatus	Jorgensenbacteria
112173	Rhizosphere	5.29508	3.90316	1.02884	3.79377	0.000148379	0.00140681	Bacteria	Pseudomonadota	Alphaproteobacteria	Rhizobiales
115203	Rhizosphere	9.36619	2.39173	0.589343	4.05831	4.94301e-05	0.000580698	Bacteria	Pseudomonadota	Alphaproteobacteria	Acetobacterales	Acetobacteraceae
115280	Rhizosphere	22.9477	7.04252	1.35956	5.18	2.21882e-07	7.17418e-06	Archaea	Crenarchaeota	Nitrososphaeria	Nitrosotaleales	Nitrosotaleaceae
115506	Rhizosphere	3.5533	4.87592	1.19611	4.07647	4.57236e-05	0.000549119	Bacteria	Chloroflexota	Ktedonobacteria	Ktedonobacterales	JG30-KF-AS9
118358	Rhizosphere	4.54511	5.2819	1.5161	3.48388	0.0004942	0.00361267	Archaea	Thermoplasmatota	Thermoplasmata
118531	Rhizosphere	10.2921	5.31763	1.20794	4.40222	1.07147e-05	0.000180149	Bacteria	Spirochaetota	Spirochaetia	Spirochaetales	Spirochaetaceae	Spirochaeta
120059	Rhizosphere	13.4233	4.44525	0.758726	5.85884	4.66107e-09	2.61227e-07	Bacteria	Chloroflexota	Ktedonobacteria	Ktedonobacterales	JG30-KF-AS9
121083	Rhizosphere	15.3181	4.44939	0.784499	5.67163	1.41445e-08	6.25677e-07	Bacteria	Patescibacteria	Parcubacteria	Candidatus	Liptonbacteria
121382	Rhizosphere	3.79004	3.76747	1.19615	3.14967	0.00163455	0.00912018	Bacteria	Pseudomonadota	Alphaproteobacteria
121655	Rhizosphere	2.57515	3.79357	1.14088	3.32512	0.00088379	0.00547646	Bacteria	Chloroflexota	Ktedonobacteria	Ktedonobacterales	JG30-KF-AS9
122074	Rhizosphere	15.4159	7.05085	1.16966	6.02815	1.6585e-09	1.19507e-07	Bacteria	Planctomycetota	Phycisphaerae	Tepidisphaerales	CPla-3	termite
122118	Rhizosphere	12.2337	6.13405	1.14609	5.35218	8.69033e-08	3.04403e-06	Bacteria	Patescibacteria	Parcubacteria	Candidatus	Jorgensenbacteria
123193	Rhizosphere	34.6705	5.49067	1.02415	5.3612	8.26697e-08	2.93652e-06	Archaea	Crenarchaeota	Nitrososphaeria	Nitrosotaleales	Nitrosotaleaceae	Candidatus Nitrosotalea
124087	Rhizosphere	5.92426	3.73512	0.929421	4.01876	5.8505e-05	0.00067068	Bacteria	Bacteroidota	Bacteroidia	Chitinophagales	Chitinophagaceae	Puia
126248	Rhizosphere	8.87599	5.12751	1.35366	3.7879	0.000151927	0.00143505	Bacteria	Verrucomicrobiota	Verrucomicrobiae	Pedosphaerales	Pedosphaeraceae
126738	Rhizosphere	4.13282	4.54608	1.39508	3.25865	0.00111943	0.00657959	Bacteria	Actinomycetota	Thermoleophilia	Solirubrobacterales	Solirubrobacteraceae	Conexibacter
126854	Rhizosphere	6.51022	5.21592	1.44056	3.62075	0.000293745	0.00245307	Bacteria	Patescibacteria	Parcubacteria	Candidatus	Liptonbacteria
127978	Rhizosphere	2.69711	3.83994	1.1493	3.3411	0.000834467	0.00523514	Bacteria	Bacillota	Bacilli	Alicyclobacillales	Alicyclobacillaceae	Alicyclobacillus
128199	Rhizosphere	5.48871	3.92642	1.039	3.77903	0.000157443	0.00147063	Bacteria	Dependentiae	Babeliae	Babeliales	Vermiphilaceae
128358	Rhizosphere	5.60913	3.31898	0.926416	3.58261	0.000340184	0.00272363	Bacteria	Acidobacteriota	Acidobacteriae	Acidobacteriales	Acidobacteriaceae (Subgroup_1)	Occallatibacter
129793	Rhizosphere	6.80231	2.35071	0.682591	3.4438	0.000573601	0.0040865	Bacteria	Pseudomonadota	Alphaproteobacteria	Rhizobiales	Beijerinckiaceae
130093	Rhizosphere	4.6828	3.37868	0.960368	3.51811	0.000434631	0.00324853	Bacteria	Patescibacteria	Saccharimodia	Saccharimodales	LWQ8
130974	Rhizosphere	5.16482	3.80176	0.917817	4.14218	3.44016e-05	0.000435985	Bacteria	Acidobacteriota	Acidobacteriae	Bryobacterales	Bryobacteraceae	Bryobacter
131764	Rhizosphere	3.55893	2.93041	0.896591	3.26839	0.0010816	0.00642273	Bacteria	Bacteroidota	Bacteroidia	Sphingobacteriales	CWT	CU03-E12
131866	Rhizosphere	5.06785	4.83462	1.4839	3.25805	0.00112182	0.00657959	Bacteria	Verrucomicrobiota	Verrucomicrobiae	Pedosphaerales	Pedosphaeraceae
132188	Rhizosphere	8.95345	5.06894	1.08199	4.68485	2.80167e-06	6.09121e-05	Archaea	Crenarchaeota	Nitrososphaeria	Nitrosotaleales	Nitrosotaleaceae
132249	Rhizosphere	3.42172	4.84452	1.2552	3.85955	0.000113594	0.0011328	Bacteria	Spirochaetota	Spirochaetia	Spirochaetales	Spirochaetaceae	Spirochaeta
133756	Rhizosphere	8.71007	5.07992	1.08971	4.66171	3.13587e-06	6.64593e-05	Archaea	Crenarchaeota	Nitrososphaeria	Nitrosotaleales	Nitrosotaleaceae
134279	Rhizosphere	5.75178	5.594	1.53002	3.65617	0.000256009	0.00220611	Archaea	Crenarchaeota	Nitrososphaeria	Nitrosotaleales	Nitrosotaleaceae	Candidatus Nitrosotalea
134323	Rhizosphere	4.9199	5.40935	1.41984	3.80984	0.000139058	0.0013437	Bacteria	Verrucomicrobiota	Verrucomicrobiae	Pedosphaerales	Pedosphaeraceae
137751	Rhizosphere	4.71769	4.11537	1.22141	3.36936	0.000753433	0.0048722	Bacteria	Verrucomicrobiota	Verrucomicrobiae	Pedosphaerales	Pedosphaeraceae
139346	Rhizosphere	6.27489	5.12017	1.41649	3.61468	0.00030072	0.00248661	Archaea	Crenarchaeota	Nitrososphaeria	Nitrosotaleales	Nitrosotaleaceae
139784	Rhizosphere	4.07359	5.10358	1.51159	3.37631	0.000734661	0.00478764	Bacteria	Patescibacteria	Parcubacteria	Candidatus	Liptonbacteria
140913	Rhizosphere	9.25392	5.72594	1.63422	3.50379	0.000458694	0.00340243	Bacteria	Patescibacteria	Parcubacteria	Candidatus	Liptonbacteria
143344	Rhizosphere	4.43421	4.61668	1.13247	4.07665	4.56897e-05	0.000549119	Bacteria	Acidobacteriota	Acidobacteriae	Acidobacteriales	Acidobacteriaceae (Subgroup_1)	Granulicella
144260	Rhizosphere	9.95029	4.82857	0.88571	5.45164	4.99076e-08	1.87861e-06	Bacteria	Patescibacteria	Parcubacteria
144367	Rhizosphere	7.78483	4.43068	1.00132	4.42485	9.65079e-06	0.000166708	Archaea	Crenarchaeota	Nitrososphaeria	Nitrosotaleales	Nitrosotaleaceae	Candidatus Nitrosotalea
156470	Rhizosphere	5.54737	6.17012	1.47232	4.19073	2.78055e-05	0.000369854	Bacteria	Spirochaetota	Spirochaetia	Spirochaetales	Spirochaetaceae	Spirochaeta
157735	Rhizosphere	17.7881	7.25867	1.63831	4.43058	9.39781e-06	0.000164592	Archaea	Crenarchaeota	Nitrososphaeria	Nitrosotaleales	Nitrosotaleaceae	Candidatus Nitrosotalea
158216	Rhizosphere	4.05715	3.44481	1.06457	3.23587	0.00121275	0.00701501	Bacteria	Myxococcota	Polyangia	Polyangiales	Polyangiaceae	Pajaroellobacter
158691	Rhizosphere	4.3847	4.56843	1.4041	3.25362	0.00113943	0.00666737	Bacteria	Pseudomonadota	Gammaproteobacteria	Burkholderiales	Gallionellaceae
164870	Rhizosphere	8.01981	6.09608	1.08695	5.60842	2.04183e-08	8.72797e-07	Archaea	Crenarchaeota	Nitrososphaeria	Nitrosotaleales	Nitrosotaleaceae	Candidatus Nitrosotalea
168379	Rhizosphere	5.44137	3.92223	1.01564	3.86182	0.000112544	0.00113082	Bacteria	Bacteroidota	Bacteroidia	Chitinophagales	Chitinophagaceae	Puia
173005	Rhizosphere	2.71898	5.11472	1.20958	4.22852	2.35235e-05	0.000324188	Bacteria	Bacteroidota	Bacteroidia	Sphingobacteriales	Sphingobacteriaceae	Mucilaginibacter
173637	Rhizosphere	2.17868	4.80184	1.53976	3.11855	0.00181741	0.00979381	Bacteria	Verrucomicrobiota	Chlamydiae	Chlamydiales	Parachlamydiaceae	Neochlamydia
175004	Rhizosphere	37.7686	8.34866	1.16028	7.19537	6.22912e-13	1.42817e-10	Archaea	Micrarchaeota	Micrarchaeia	Micrarchaeales	CG1-02-32-21
175091	Rhizosphere	3.99585	3.46264	0.966936	3.58105	0.000342222	0.00273128	Bacteria	Armatimodota	Fimbriimodia	Fimbriimodales	Fimbriimodaceae
183330	Rhizosphere	4.96189	5.37051	1.09455	4.90658	9.26767e-07	2.4865e-05	Archaea	Crenarchaeota	Nitrososphaeria	Nitrosotaleales	Nitrosotaleaceae	Candidatus Nitrosotalea
184746	Rhizosphere	22.2515	5.40394	1.52125	3.55231	0.000381863	0.00299086	Bacteria	Cyanobacteria	Cyanobacteriia	Cyanobacteriales	Coleofasciculaceae
185330	Rhizosphere	6.46796	6.37967	1.09668	5.81727	5.98179e-09	2.95805e-07	Archaea	Crenarchaeota	Nitrososphaeria	Nitrosotaleales	Nitrosotaleaceae
190680	Rhizosphere	2.71591	4.52435	1.25483	3.60556	0.000311476	0.00255877	Bacteria	Spirochaetota	Spirochaetia	Spirochaetales	Spirochaetaceae	Spirochaeta
191205	Rhizosphere	3.50068	5.47468	1.18079	4.63644	3.54462e-06	7.32748e-05	Archaea	Crenarchaeota	Nitrososphaeria	Nitrosotaleales	Nitrosotaleaceae	Candidatus Nitrosotalea
197894	Rhizosphere	4.68524	4.67524	1.31762	3.54825	0.000387803	0.00302799	Archaea	Crenarchaeota	Nitrososphaeria	Nitrosotaleales	Nitrosotaleaceae
198798	Rhizosphere	3.86675	5.63346	1.20911	4.65918	3.17467e-06	6.6721e-05	Archaea	Crenarchaeota	Nitrososphaeria	Nitrosotaleales	Nitrosotaleaceae	Candidatus Nitrosotalea
200448	Rhizosphere	6.54786	6.39566	1.33422	4.79356	1.6385e-06	3.86316e-05	Bacteria	Patescibacteria	Parcubacteria
201269	Rhizosphere	51.2176	7.69096	1.62112	4.74424	2.09296e-06	4.79858e-05	Archaea	Crenarchaeota	Nitrososphaeria	Nitrosotaleales	Nitrosotaleaceae	Candidatus Nitrosotalea
206513	Rhizosphere	6.26638	4.10623	1.21592	3.37706	0.000732657	0.00478694	Bacteria	Bacteroidota	Bacteroidia	Chitinophagales	Chitinophagaceae	Puia
208120	Rhizosphere	9.83998	4.45169	0.974434	4.56848	4.91264e-06	9.50106e-05	Archaea	Crenarchaeota	Nitrososphaeria	Nitrosotaleales	Nitrosotaleaceae	Candidatus Nitrosotalea
208127	Rhizosphere	2.83547	5.15084	1.37166	3.75519	0.000173211	0.00160602	Archaea	Crenarchaeota	Nitrososphaeria	Nitrosotaleales	Nitrosotaleaceae
220542	Rhizosphere	10.6973	5.91846	1.36793	4.32657	1.51448e-05	0.000230514	Archaea	Crenarchaeota	Nitrososphaeria	Nitrosotaleales	Nitrosotaleaceae
220816	Rhizosphere	4.13135	5.09307	1.38917	3.66627	0.000246117	0.00215523	Archaea	Crenarchaeota	Nitrososphaeria	Nitrosotaleales	Nitrosotaleaceae
221089	Rhizosphere	7.15362	5.34799	1.60022	3.34204	0.000831652	0.00523049	Bacteria	Patescibacteria	Parcubacteria
224817	Rhizosphere	3.65915	4.94025	1.25711	3.92985	8.49988e-05	0.000889283	Archaea	Crenarchaeota	Nitrososphaeria	Nitrosotaleales	Nitrosotaleaceae	Candidatus Nitrosotalea
230628	Rhizosphere	5.83724	6.20996	1.38252	4.49177	7.06332e-06	0.000128156	Archaea	Crenarchaeota	Nitrososphaeria	Nitrosotaleales	Nitrosotaleaceae
254999	Rhizosphere	4.26356	4.57212	1.29976	3.51766	0.00043537	0.00324853	Bacteria	Acidobacteriota	Acidobacteriae	Bryobacterales	Bryobacteraceae	Bryobacter
256173	Rhizosphere	10.0774	5.83246	1.42235	4.10059	4.12099e-05	0.000509467	Archaea	Crenarchaeota	Nitrososphaeria	Nitrosotaleales	Nitrosotaleaceae
256575	Rhizosphere	7.85146	3.81942	1.06206	3.59623	0.000322856	0.00261815	Archaea	Crenarchaeota	Nitrososphaeria	Nitrosotaleales	Nitrosotaleaceae	Candidatus Nitrosotalea
263323	Rhizosphere	6.90113	4.23643	1.078	3.9299	8.4983e-05	0.000889283	Archaea	Crenarchaeota	Nitrososphaeria	Nitrosotaleales	Nitrosotaleaceae	Candidatus Nitrosotalea
269631	Rhizosphere	2.13912	4.11274	1.20615	3.4098	0.000650098	0.00444322	Bacteria	Chloroflexota	Ktedonobacteria	Ktedonobacterales	JG30-KF-AS9
282408	Rhizosphere	2.97309	3.98229	1.24327	3.20308	0.00135965	0.00774052	Bacteria	Bacillota	Bacilli	Alicyclobacillales	Alicyclobacillaceae	Acidibacillus
291670	Rhizosphere	4.77156	5.95151	1.60866	3.69966	0.000215885	0.00192389	Bacteria	Verrucomicrobiota	Verrucomicrobiae	Pedosphaerales	Pedosphaeraceae
336492	Rhizosphere	10.7977	6.52817	1.34291	4.86122	1.16666e-06	2.97205e-05	Bacteria	Patescibacteria	Parcubacteria	Candidatus	Jorgensenbacteria
339585	Rhizosphere	2.46719	4.95492	1.5094	3.28272	0.00102812	0.00614435	Bacteria	Chloroflexota	Ktedonobacteria	Ktedonobacterales	JG30-KF-AS9
350454	Rhizosphere	2.05109	4.70957	1.44132	3.26753	0.00108489	0.00642273	Bacteria	Chloroflexota	Ktedonobacteria	Ktedonobacterales	JG30-KF-AS9
352849	Rhizosphere	3.19543	4.70305	1.30714	3.59796	0.000320718	0.00261764	Archaea	Crenarchaeota	Nitrososphaeria	Nitrosotaleales	Nitrosotaleaceae
359794	Rhizosphere	13.922	5.77855	1.39338	4.14714	3.36652e-05	0.000430982	Bacteria	Patescibacteria	Parcubacteria	Candidatus	Jorgensenbacteria
366924	Rhizosphere	36.2382	22.7518	3.0273	7.51554	5.66783e-14	2.38238e-11	Archaea	Micrarchaeota	Micrarchaeia	Micrarchaeales		Candidatus Micrarchaeum
367157	Rhizosphere	14.7234	7.55857	1.24473	6.07244	1.25984e-09	9.92915e-08	Archaea	Crenarchaeota	Nitrososphaeria	Nitrosotaleales	Nitrosotaleaceae
379330	Rhizosphere	2.74309	4.47746	1.3344	3.3554	0.000792499	0.00505995	Bacteria	Chloroflexota	Ktedonobacteria	Ktedonobacterales	JG30-KF-AS9
402177	Rhizosphere	12.5235	7.34026	1.67807	4.37424	1.21856e-05	0.000195746	Archaea	Crenarchaeota	Nitrososphaeria	Nitrosotaleales	Nitrosotaleaceae
413036	Rhizosphere	4.95993	4.15377	1.30852	3.17441	0.00150141	0.00841455	Archaea	Crenarchaeota	Nitrososphaeria	Nitrosotaleales	Nitrosotaleaceae
424009	Rhizosphere	2.20048	4.13305	1.32466	3.12009	0.00180795	0.00979381	Bacteria	Verrucomicrobiota	Verrucomicrobiae	Pedosphaerales	Pedosphaeraceae
500811	Rhizosphere	3.1013	4.6548	1.23753	3.76136	0.00016899	0.00157266	Archaea	Crenarchaeota	Nitrososphaeria	Nitrosotaleales	Nitrosotaleaceae	Candidatus Nitrosotalea
514721	Rhizosphere	7.37015	5.95884	1.367	4.35907	1.30615e-05	0.000204603	Archaea	Crenarchaeota	Nitrososphaeria	Nitrosotaleales	Nitrosotaleaceae	Candidatus Nitrosotalea
516355	Rhizosphere	10.4111	5.89117	1.5884	3.70888	0.000208177	0.00187508	Archaea	Crenarchaeota	Nitrososphaeria	Nitrosotaleales	Nitrosotaleaceae	Candidatus Nitrosotalea
524933	Rhizosphere	9.18013	5.68231	1.13709	4.99724	5.81569e-07	1.66672e-05	Archaea	Crenarchaeota	Nitrososphaeria	Nitrosotaleales	Nitrosotaleaceae	Candidatus Nitrosotalea
537911	Rhizosphere	6.23627	4.51713	1.39132	3.24665	0.0011677	0.00681702	Archaea	Crenarchaeota	Nitrososphaeria	Nitrosotaleales	Nitrosotaleaceae
25	Rhizoplane	39.6917	2.12014	0.599788	3.53481	0.000408063	0.00443794	Bacteria	Pseudomonadota	Alphaproteobacteria	Micropepsales	Micropepsaceae
63	Rhizoplane	44.767	2.23097	0.559193	3.98962	6.61803e-05	0.00128623	Bacteria	Pseudomonadota	Gammaproteobacteria	KF-JG30-C25
75	Rhizoplane	109.58	2.62188	0.759231	3.45333	0.000553709	0.0054107	Bacteria	Bacillota	Bacilli	Alicyclobacillales	Alicyclobacillaceae	Alicyclobacillus
83	Rhizoplane	43.1255	2.81335	0.767757	3.66437	0.000247947	0.00312252	Bacteria	Acidobacteriota	Acidobacteriae	Subgroup_2
216	Rhizoplane	124.251	2.5572	0.650098	3.93356	8.36974e-05	0.00140777	Bacteria	Pseudomonadota	Alphaproteobacteria	Acetobacterales	Acetobacteraceae	Rhodopila
313	Rhizoplane	77.2288	3.1067	0.755547	4.11186	3.9248e-05	0.00091782	Bacteria	Acidobacteriota	Acidobacteriae	Acidobacteriales
544	Rhizoplane	141.739	2.56169	0.714344	3.58607	0.000335699	0.00382952	Bacteria	Pseudomonadota	Alphaproteobacteria	Rhizobiales	Xanthobacteraceae
562	Rhizoplane	369.871	1.36471	0.423222	3.22457	0.00126163	0.00916321	Bacteria	Pseudomonadota	Alphaproteobacteria	Rhizobiales	Xanthobacteraceae	Afipia
723	Rhizoplane	30.8508	3.51835	0.711917	4.94208	7.72951e-07	5.79438e-05	Bacteria	Pseudomonadota	Alphaproteobacteria
752	Rhizoplane	14.5011	3.44241	0.798666	4.3102	1.63105e-05	0.000518723	Bacteria	Pseudomonadota	Alphaproteobacteria	Micropepsales	Micropepsaceae
754	Rhizoplane	7.58271	3.76154	1.08376	3.47082	0.000518873	0.00518626	Bacteria	Pseudomonadota	Gammaproteobacteria	Gammaproteobacteria Incertae Sedis	Unknown Family	Acidibacter
821	Rhizoplane	366.65	3.17266	0.551733	5.75035	8.90597e-09	2.3367e-06	Bacteria	Acidobacteriota	Acidobacteriae	Acidobacteriales
921	Rhizoplane	27.9511	2.94584	0.681157	4.32476	1.52697e-05	0.000504504	Bacteria	Pseudomonadota	Alphaproteobacteria	Micropepsales	Micropepsaceae
942	Rhizoplane	74.0264	2.90888	0.740412	3.92873	8.53948e-05	0.00142257	Bacteria	Acidobacteriota	Acidobacteriae	Acidobacteriales
1152	Rhizoplane	94.6065	2.17321	0.52108	4.17059	3.03809e-05	0.000777677	Bacteria	Acidobacteriota	Acidobacteriae	Acidobacteriales	Acidobacteriaceae (Subgroup_1)	Terracidiphilus
1294	Rhizoplane	30.4821	2.38937	0.498502	4.79309	1.6423e-06	0.00010446	Bacteria	Pseudomonadota	Alphaproteobacteria	Rhizobiales	Xanthobacteraceae	Pseudolabrys
1360	Rhizoplane	6.09635	3.14907	0.945827	3.32943	0.000870227	0.00738986	Bacteria	Actinomycetota	Acidimicrobiia
1664	Rhizoplane	12.2963	3.60394	1.05973	3.40082	0.00067184	0.00615804	Bacteria	Acidobacteriota	Acidobacteriae	Bryobacterales	Bryobacteraceae	Bryobacter
1672	Rhizoplane	103.161	3.48073	0.704229	4.94261	7.70835e-07	5.79438e-05	Bacteria	Acidobacteriota	Acidobacteriae	Acidobacteriales
1915	Rhizoplane	36.9731	3.94368	0.766573	5.14456	2.68147e-07	3.12689e-05	Bacteria	Chloroflexota	Ktedonobacteria	Ktedonobacterales	JG30-KF-AS9
1962	Rhizoplane	18.2035	3.11981	0.784259	3.97803	6.94885e-05	0.00132532	Bacteria	Acidobacteriota	Acidobacteriae	Acidobacteriales
2162	Rhizoplane	5.49541	5.06188	1.39818	3.62034	0.000294216	0.00356036	Bacteria	Verrucomicrobiota	Verrucomicrobiae	Pedosphaerales	Pedosphaeraceae
2168	Rhizoplane	35.1107	4.31614	1.23201	3.50334	0.000459458	0.00475075	Bacteria	Pseudomonadota	Alphaproteobacteria	Micropepsales	Micropepsaceae
2190	Rhizoplane	34.4194	2.94032	0.788618	3.72845	0.000192665	0.00259233	Bacteria	Acidobacteriota	Acidobacteriae	Acidobacteriales
2250	Rhizoplane	40.5666	4.42954	0.942025	4.70215	2.57435e-06	0.000142278	Archaea	Crenarchaeota	Nitrososphaeria	Nitrosotaleales	Nitrosotaleaceae
2361	Rhizoplane	39.5769	3.66218	1.01178	3.61954	0.000295132	0.00356036	Bacteria	Pseudomonadota	Alphaproteobacteria	Micropepsales	Micropepsaceae
2426	Rhizoplane	130.334	5.14072	0.772492	6.65472	2.83831e-11	2.97881e-08	Bacteria	Chloroflexota	Ktedonobacteria	Ktedonobacterales	JG30-KF-AS9
2531	Rhizoplane	88.1907	3.40283	0.666843	5.10289	3.34497e-07	3.51055e-05	Bacteria	Acidobacteriota	Acidobacteriae	Acidobacteriales
2654	Rhizoplane	29.6848	2.6703	0.568511	4.69701	2.63995e-06	0.000142278	Bacteria	Pseudomonadota	Alphaproteobacteria	Caulobacterales	Caulobacteraceae
2682	Rhizoplane	15.4436	2.99452	0.7604	3.93809	8.21329e-05	0.00140777	Bacteria	Pseudomonadota	Alphaproteobacteria	Rhizobiales	Beijerinckiaceae	Methylovirgula
2816	Rhizoplane	18.7722	2.98837	0.785546	3.80419	0.000142267	0.00211023	Bacteria	Bacillota	Bacilli	Alicyclobacillales	Alicyclobacillaceae	Alicyclobacillus
3190	Rhizoplane	41.5064	2.59629	0.611337	4.24691	2.16743e-05	0.00062321	Bacteria	Pseudomonadota	Alphaproteobacteria	Rhizobiales	Xanthobacteraceae
3266	Rhizoplane	25.0821	3.92043	1.11877	3.50425	0.000457901	0.00475075	Bacteria	Acidobacteriota	Acidobacteriae	Subgroup_2
3502	Rhizoplane	23.4641	3.34889	0.849141	3.94386	8.01804e-05	0.00140777	Bacteria	Acidobacteriota	Acidobacteriae	Bryobacterales	Bryobacteraceae	Bryobacter
3884	Rhizoplane	11.028	3.37562	0.885621	3.81158	0.000138079	0.00207021	Bacteria	Chloroflexota	Ktedonobacteria	Ktedonobacterales	JG30-KF-AS9
3936	Rhizoplane	25.8861	3.63727	1.01606	3.57979	0.000343866	0.00390148	Bacteria	Acidobacteriota	Acidobacteriae	Subgroup_2
4334	Rhizoplane	30.6334	2.8152	0.65442	4.30182	1.694e-05	0.000530702	Bacteria	Acidobacteriota	Acidobacteriae	Acidobacteriales	Koribacteraceae	Candidatus Koribacter
4508	Rhizoplane	190.217	2.08805	0.637095	3.27746	0.00104747	0.00798408	Bacteria	Pseudomonadota	Alphaproteobacteria	Rhizobiales	Devosiaceae	Devosia
4771	Rhizoplane	70.9231	2.69221	0.765205	3.51828	0.00043435	0.00465154	Bacteria	Bacillota	Bacilli	Alicyclobacillales	Alicyclobacillaceae	Alicyclobacillus
4788	Rhizoplane	33.1138	4.76878	1.11275	4.28559	1.82255e-05	0.000540013	Archaea	Crenarchaeota	Nitrososphaeria	Nitrosotaleales	Nitrosotaleaceae
4974	Rhizoplane	5.36962	2.96741	0.901356	3.29216	0.000994212	0.00775781	Bacteria	Acidobacteriota	Acidobacteriae	Subgroup_2
5592	Rhizoplane	5.29257	3.71045	1.08939	3.40598	0.000659271	0.00608688	Bacteria	Pseudomonadota	Gammaproteobacteria	KF-JG30-C25
5676	Rhizoplane	21.5432	3.43358	0.648047	5.29835	1.16853e-07	1.82337e-05	Bacteria	Acidobacteriota	Acidobacteriae	Bryobacterales	Bryobacteraceae	Bryobacter
5853	Rhizoplane	15.7911	2.70522	0.793149	3.41074	0.000647869	0.00604389	Bacteria	Acidobacteriota	Acidobacteriae	Bryobacterales	Bryobacteraceae	Bryobacter
5921	Rhizoplane	115.361	2.86335	0.898121	3.18816	0.0014318	0.009886	Bacteria	Bacillota	Bacilli	Alicyclobacillales	Alicyclobacillaceae	Alicyclobacillus
6144	Rhizoplane	13.9404	3.25093	0.837884	3.87993	0.000104487	0.0016615	Bacteria	Acidobacteriota	Acidobacteriae	Solibacterales	Solibacteraceae	Candidatus Solibacter
6147	Rhizoplane	46.4967	2.77691	0.658169	4.21914	2.45236e-05	0.000661419	Bacteria	Pseudomonadota	Gammaproteobacteria	Steroidobacterales	Steroidobacteraceae	Steroidobacter
6151	Rhizoplane	20.3687	3.84462	0.846564	4.54144	5.58713e-06	0.000249519	Bacteria	Pseudomonadota	Alphaproteobacteria	Elsterales
7406	Rhizoplane	11.1957	3.92559	1.18288	3.31868	0.000904451	0.00740415	Archaea	Crenarchaeota	Nitrososphaeria	Nitrosotaleales	Nitrosotaleaceae
7973	Rhizoplane	15.1832	4.29911	1.09132	3.93938	8.1694e-05	0.00140777	Bacteria	Actinomycetota	Acidimicrobiia
8486	Rhizoplane	44.0429	1.73336	0.493593	3.51173	0.000445205	0.00473267	Bacteria	Pseudomonadota	Alphaproteobacteria	Rhizobiales	Beijerinckiaceae	Methylovirgula
8502	Rhizoplane	10.9472	2.91391	0.895887	3.25254	0.00114377	0.00863587	Bacteria	Acidobacteriota	Acidobacteriae	Subgroup_2
8906	Rhizoplane	69.429	2.88044	0.801179	3.59525	0.00032408	0.00373187	Bacteria	Bacillota	Bacilli	Alicyclobacillales	Alicyclobacillaceae	Alicyclobacillus
8941	Rhizoplane	362.275	3.81538	0.764331	4.99179	5.98229e-07	5.45949e-05	Bacteria	Pseudomonadota	Alphaproteobacteria	Rhizobiales	Rhizobiales Incertae Sedis	Bauldia
9434	Rhizoplane	9.71311	2.55049	0.791997	3.22033	0.00128043	0.00923581	Bacteria	Acidobacteriota	Acidobacteriae	Solibacterales	Solibacteraceae	Candidatus Solibacter
9797	Rhizoplane	131.873	2.03831	0.565544	3.60415	0.000313175	0.00373187	Bacteria	Pseudomonadota	Alphaproteobacteria	Rhizobiales	Beijerinckiaceae	Roseiarcus
9807	Rhizoplane	4.07446	3.90222	1.21994	3.1987	0.00138047	0.009691	Bacteria	Acidobacteriota	Acidobacteriae	Acidobacteriales
10757	Rhizoplane	14.2857	2.46759	0.774671	3.18533	0.00144587	0.00995041	Bacteria	Acidobacteriota	Acidobacteriae	Acidobacteriales
11259	Rhizoplane	12.3786	3.56345	1.07871	3.30344	0.000955075	0.00769337	Bacteria	Acidobacteriota	Acidobacteriae	Acidobacteriales	Acidobacteriaceae (Subgroup_1)	Occallatibacter
12524	Rhizoplane	27.7877	3.30203	0.760126	4.34405	1.39878e-05	0.000489342	Bacteria	Acidobacteriota	Acidobacteriae	Solibacterales	Solibacteraceae	Candidatus Solibacter
13089	Rhizoplane	7.67519	3.88186	1.0552	3.67879	0.000234339	0.00301765	Bacteria	Acidobacteriota	Acidobacteriae	Solibacterales	Solibacteraceae	Candidatus Solibacter
13287	Rhizoplane	14.5862	3.59164	0.814639	4.40887	1.0391e-05	0.000403903	Bacteria	Acidobacteriota	Acidobacteriae	Solibacterales	Solibacteraceae	Candidatus Solibacter
13737	Rhizoplane	44.238	5.25558	1.21273	4.33367	1.46647e-05	0.00049647	Bacteria	Cyanobacteria	Cyanobacteriia	Cyanobacteriales	Coleofasciculaceae
13856	Rhizoplane	5.09118	4.21295	1.21169	3.47692	0.00050721	0.00511843	Bacteria	Actinomycetota	Thermoleophilia	Gaiellales
14818	Rhizoplane	6.76107	3.70083	1.12666	3.28478	0.00102063	0.00787614	Bacteria	Pseudomonadota	Alphaproteobacteria	Acetobacterales	Acetobacteraceae
15496	Rhizoplane	7.54152	3.82279	1.01588	3.76305	0.000167856	0.00231993	Bacteria	Pseudomonadota	Alphaproteobacteria	Rhizobiales	Xanthobacteraceae	Pseudolabrys
15833	Rhizoplane	58.1704	3.59903	0.774169	4.6489	3.33713e-06	0.000166777	Bacteria	Pseudomonadota	Alphaproteobacteria	Rhizobiales	Beijerinckiaceae	Roseiarcus
16463	Rhizoplane	6.98566	4.59492	1.39782	3.2872	0.00101189	0.0078665	Archaea	Crenarchaeota	Nitrososphaeria	Nitrosotaleales	Nitrosotaleaceae	Candidatus Nitrosotalea
17213	Rhizoplane	26.2778	2.58876	0.604131	4.28509	1.82663e-05	0.000540013	Bacteria	Pseudomonadota	Gammaproteobacteria	Gammaproteobacteria Incertae Sedis	Unknown Family	Acidibacter
17400	Rhizoplane	6.14195	3.50043	1.00941	3.4678	0.000524745	0.00520987	Bacteria	Myxococcota	Polyangia	Haliangiales	Haliangiaceae	Haliangium
17422	Rhizoplane	65.9242	3.31808	0.628612	5.27842	1.30303e-07	1.82337e-05	Bacteria	Pseudomonadota	Alphaproteobacteria	Rhizobiales	Rhizobiales Incertae Sedis	Bauldia
17873	Rhizoplane	7.00272	3.38027	0.900476	3.75387	0.000174128	0.00238885	Bacteria	Myxococcota	Polyangia	Polyangiales	Polyangiaceae	Pajaroellobacter
18494	Rhizoplane	24.5514	4.80186	0.914512	5.25074	1.51491e-07	1.98738e-05	Bacteria	Chloroflexota	Ktedonobacteria	Ktedonobacterales
18503	Rhizoplane	12.4939	2.685	0.766407	3.50336	0.000459437	0.00475075	Bacteria	Acidobacteriota	Acidobacteriae	Acidobacteriales	Acidobacteriaceae (Subgroup_1)	Edaphobacter
18542	Rhizoplane	3.32744	4.328	1.25726	3.44241	0.000576564	0.00555141	Bacteria	Pseudomonadota	Alphaproteobacteria	Rhizobiales	KF-JG30-B3
18544	Rhizoplane	4.9901	5.6762	1.6178	3.50859	0.000450482	0.00475075	Archaea	Crenarchaeota	Nitrososphaeria	Nitrosotaleales	Nitrosotaleaceae	Candidatus Nitrosotalea
19153	Rhizoplane	19.3382	4.93501	1.29816	3.80154	0.000143799	0.00211073	Bacteria	Actinomycetota	Acidimicrobiia
19884	Rhizoplane	5.78985	5.89316	1.54124	3.82365	0.000131488	0.00198556	Archaea	Crenarchaeota	Nitrososphaeria	Nitrosotaleales	Nitrosotaleaceae
19937	Rhizoplane	334.858	3.7514	0.77467	4.84257	1.2817e-06	8.67833e-05	Bacteria	Pseudomonadota	Gammaproteobacteria	Steroidobacterales	Steroidobacteraceae	Steroidobacter
20148	Rhizoplane	7.24937	3.81358	1.1638	3.27682	0.00104984	0.00798408	Bacteria	Acidobacteriota	Acidobacteriae	Solibacterales	Solibacteraceae	Candidatus Solibacter
20174	Rhizoplane	11.5395	5.4227	1.39227	3.89486	9.82548e-05	0.00158644	Bacteria	Pseudomonadota	Alphaproteobacteria	Micropepsales	Micropepsaceae
21098	Rhizoplane	6.1297	4.52556	1.29675	3.48993	0.000483144	0.00497117	Bacteria	Acidobacteriota	Acidobacteriae	Solibacterales	Solibacteraceae	Candidatus Solibacter
22620	Rhizoplane	3.49718	5.16737	1.56714	3.29733	0.000976077	0.00769661	Bacteria	Verrucomicrobiota	Verrucomicrobiae	Pedosphaerales	Pedosphaeraceae
24230	Rhizoplane	84.9665	4.98841	0.883559	5.64582	1.64399e-08	3.83414e-06	Archaea	Crenarchaeota	Nitrososphaeria	Nitrosotaleales	Nitrosotaleaceae	Candidatus Nitrosotalea
26160	Rhizoplane	16.1635	3.81096	0.982077	3.88051	0.000104237	0.0016615	Bacteria	Pseudomonadota	Alphaproteobacteria	Rhizobiales	Xanthobacteraceae
26387	Rhizoplane	15.2508	2.37367	0.626502	3.78876	0.000151399	0.00219163	Bacteria	Pseudomonadota	Alphaproteobacteria	Acetobacterales	Acetobacteraceae
26491	Rhizoplane	76.2447	3.55543	0.600897	5.91687	3.28135e-09	1.37751e-06	Bacteria	Myxococcota	Polyangia	Polyangiales	Polyangiaceae	Pajaroellobacter
26716	Rhizoplane	20.2289	2.59633	0.721923	3.59641	0.000322638	0.00373187	Bacteria	Pseudomonadota	Alphaproteobacteria	Rhizobiales	Beijerinckiaceae	Roseiarcus
28222	Rhizoplane	155.687	4.40325	0.921459	4.77856	1.76552e-06	0.000108995	Bacteria	Actinomycetota	Acidimicrobiia
29237	Rhizoplane	11.5519	3.70711	1.11374	3.32851	0.000873123	0.00738986	Bacteria	Acidobacteriota	Acidobacteriae	Acidobacteriales	Acidobacteriaceae (Subgroup_1)	Terracidiphilus
30530	Rhizoplane	24.5567	3.21594	0.684718	4.69673	2.64357e-06	0.000142278	Bacteria	Acidobacteriota	Acidobacteriae	Bryobacterales	Bryobacteraceae	Bryobacter
32611	Rhizoplane	123.826	3.08586	0.819318	3.76637	0.000165637	0.00231781	Bacteria	Pseudomonadota	Gammaproteobacteria	Gammaproteobacteria Incertae Sedis	Unknown Family	Acidibacter
34735	Rhizoplane	8.84217	3.0274	0.912009	3.31948	0.000901843	0.00740415	Bacteria	Acidobacteriota	Acidobacteriae	Acidobacteriales	Acidobacteriaceae (Subgroup_1)	Granulicella
35036	Rhizoplane	3.41445	4.37121	1.36468	3.2031	0.00135957	0.00958985	Bacteria	Chloroflexota	Ktedonobacteria	Ktedonobacterales	JG30-KF-AS9
35836	Rhizoplane	9.66151	3.17811	0.856409	3.71098	0.000206461	0.00269169	Bacteria	Pseudomonadota	Alphaproteobacteria	Caulobacterales	Caulobacteraceae	Phenylobacterium
36536	Rhizoplane	36.3234	3.7776	0.860856	4.3882	1.14295e-05	0.000436192	Bacteria	Acidobacteriota	Acidobacteriae	Acidobacteriales	Acidobacteriaceae (Subgroup_1)	Occallatibacter
37705	Rhizoplane	4.25078	3.9617	1.19639	3.31139	0.000928347	0.00755271	Bacteria	Acidobacteriota	Acidobacteriae	Bryobacterales	Bryobacteraceae	Bryobacter
42494	Rhizoplane	7.82056	3.93001	1.16753	3.36609	0.000762425	0.00677469	Bacteria	Bacillota	Bacilli	Alicyclobacillales	Alicyclobacillaceae	Alicyclobacillus
45739	Rhizoplane	16.3403	4.44521	1.06283	4.18244	2.88402e-05	0.000747354	Bacteria	Chloroflexota	Ktedonobacteria	Ktedonobacterales	JG30-KF-AS9
45911	Rhizoplane	22.4475	4.27728	1.29583	3.3008	0.000964111	0.00769337	Bacteria	Pseudomonadota	Gammaproteobacteria	Gammaproteobacteria Incertae Sedis	Unknown Family	Acidibacter
47035	Rhizoplane	3.30505	4.323	1.33364	3.24151	0.00118896	0.008797	Bacteria	Acidobacteriota	Acidobacteriae	Acidobacteriales
47667	Rhizoplane	19.9776	2.60061	0.772799	3.36518	0.000764936	0.00677469	Bacteria	Acidobacteriota	Acidobacteriae	Acidobacteriales	Acidobacteriaceae (Subgroup_1)	Terracidiphilus
48229	Rhizoplane	13.7093	3.66218	0.910759	4.02103	5.79454e-05	0.00119243	Bacteria	Actinomycetota	Thermoleophilia	Solirubrobacterales	Solirubrobacteraceae
49002	Rhizoplane	10.0828	3.06601	0.85844	3.57161	0.000354798	0.00399431	Bacteria	Chloroflexota	Ktedonobacteria	Ktedonobacterales	JG30-KF-AS9
50256	Rhizoplane	22.9317	5.5044	1.04136	5.28576	1.25182e-07	1.82337e-05	Bacteria	Chloroflexota	Ktedonobacteria	Ktedonobacterales	JG30-KF-AS9
52291	Rhizoplane	3.81608	4.53231	1.33031	3.40694	0.000656944	0.00608688	Bacteria	Acidobacteriota	Acidobacteriae	Acidobacteriales
52461	Rhizoplane	14.1387	3.28436	0.808757	4.06099	4.88641e-05	0.00106839	Bacteria	Actinomycetota	Thermoleophilia	Solirubrobacterales	Solirubrobacteraceae
54966	Rhizoplane	18.4256	3.55861	1.04505	3.40519	0.000661176	0.00608688	Bacteria	Acidobacteriota	Acidobacteriae	Acidobacteriales	Acidobacteriaceae (Subgroup_1)	Terracidiphilus
56331	Rhizoplane	10.6469	2.95686	0.876167	3.37476	0.000738794	0.00659885	Bacteria	Acidobacteriota	Acidobacteriae	Solibacterales	Solibacteraceae	Candidatus Solibacter
63055	Rhizoplane	8.20002	4.92959	1.18304	4.1669	3.08776e-05	0.000778056	Bacteria	Acidobacteriota	Acidobacteriae	Acidobacteriales
67107	Rhizoplane	10.7629	4.38634	1.21598	3.60726	0.000309453	0.00371167	Bacteria	Elusimicrobiota	Elusimicrobia	MVP-88
72164	Rhizoplane	5.86097	5.15461	1.55039	3.32473	0.000885057	0.00740134	Bacteria	Cyanobacteria	Cyanobacteriia	Cyanobacteriales	Coleofasciculaceae	Microcoleus
72436	Rhizoplane	19.6456	3.80039	1.12367	3.38211	0.000719317	0.00648003	Bacteria	Pseudomonadota	Gammaproteobacteria	Gammaproteobacteria Incertae Sedis	Unknown Family	Acidibacter
73331	Rhizoplane	10.7857	3.01729	0.844982	3.57083	0.000355854	0.00399431	Bacteria	Acidobacteriota	Acidobacteriae	Bryobacterales	Bryobacteraceae	Bryobacter
81605	Rhizoplane	8.47788	5.69593	1.47722	3.85585	0.000115329	0.00180653	Bacteria	Chloroflexota	Ktedonobacteria	Ktedonobacterales	JG30-KF-AS9
86484	Rhizoplane	16.0526	2.91889	0.799926	3.64895	0.000263318	0.00328991	Bacteria	Myxococcota	Polyangia	Haliangiales	Haliangiaceae	Haliangium
87006	Rhizoplane	35.9202	3.92732	0.84125	4.66843	3.03503e-06	0.000155379	Bacteria	Pseudomonadota	Alphaproteobacteria	Rhizobiales	Beijerinckiaceae	Roseiarcus
87087	Rhizoplane	24.274	4.6654	0.860879	5.41934	5.9818e-08	1.25558e-05	Bacteria	Verrucomicrobiota	Verrucomicrobiae	Pedosphaerales	Pedosphaeraceae
87847	Rhizoplane	46.4606	4.49887	1.14263	3.93729	8.24076e-05	0.00140777	Bacteria	Chloroflexota	Ktedonobacteria	Ktedonobacterales	JG30-KF-AS9
87902	Rhizoplane	7.14329	4.72452	1.41128	3.34768	0.0008149	0.00709741	Bacteria	Pseudomonadota	Alphaproteobacteria	Rickettsiales	SM2D12
88305	Rhizoplane	43.1581	4.24656	0.733664	5.78816	7.11625e-09	2.13386e-06	Bacteria	Verrucomicrobiota	Verrucomicrobiae	Pedosphaerales	Pedosphaeraceae
88361	Rhizoplane	12.0125	6.21327	1.89608	3.2769	0.00104954	0.00798408	Bacteria	Planctomycetota	Phycisphaerae	Tepidisphaerales	CPla-3	termite
88468	Rhizoplane	10.5317	4.81184	1.45969	3.29648	0.000979035	0.00769661	Bacteria	Actinomycetota	Thermoleophilia	Solirubrobacterales	Solirubrobacteraceae	Conexibacter
89610	Rhizoplane	5.60116	4.32397	1.31622	3.28513	0.00101934	0.00787614	Bacteria	Pseudomonadota	Alphaproteobacteria	Rhizobiales	Rhizobiales Incertae Sedis	Bauldia
89650	Rhizoplane	10.0569	3.93673	0.910619	4.32314	1.53827e-05	0.000504504	Bacteria	Acidobacteriota	Acidobacteriae	Acidobacteriales	Acidobacteriaceae (Subgroup_1)	Occallatibacter
89912	Rhizoplane	7.22339	3.44391	0.993326	3.46705	0.0005262	0.00520987	Bacteria	Acidobacteriota	Acidobacteriae	Solibacterales	Solibacteraceae	Candidatus Solibacter
90240	Rhizoplane	3.56307	5.20228	1.5131	3.43817	0.000585664	0.00561328	Bacteria	Verrucomicrobiota	Verrucomicrobiae	Pedosphaerales	Pedosphaeraceae
90827	Rhizoplane	22.8916	2.73976	0.82572	3.31803	0.000906558	0.00740415	Bacteria	Pseudomonadota	Gammaproteobacteria	JG36-TzT-191
91411	Rhizoplane	23.1584	2.59728	0.733911	3.53896	0.000401705	0.00439156	Bacteria	Pseudomonadota	Alphaproteobacteria	Rhizobiales	Rhizobiales Incertae Sedis	Bauldia
92669	Rhizoplane	21.8402	2.99612	0.901125	3.32487	0.000884611	0.00740134	Bacteria	Pseudomonadota	Alphaproteobacteria	Rhizobiales	Devosiaceae	Devosia
93226	Rhizoplane	8.43665	4.40118	1.12593	3.90893	9.27053e-05	0.00152022	Bacteria	Cyanobacteria	Vampirivibrionia	Obscuribacterales	Obscuribacteraceae
94470	Rhizoplane	11.5887	3.27208	0.802032	4.07973	4.50874e-05	0.00100679	Bacteria	Bacteroidota	Bacteroidia	Chitinophagales	Chitinophagaceae	Dinghuibacter
94594	Rhizoplane	19.8606	3.06272	0.736228	4.16002	3.1822e-05	0.000785816	Bacteria	Pseudomonadota	Alphaproteobacteria	Caulobacterales	Caulobacteraceae
94879	Rhizoplane	12.9169	3.62757	0.845135	4.2923	1.7683e-05	0.000537921	Bacteria	Acidobacteriota	Acidobacteriae	Bryobacterales	Bryobacteraceae	Bryobacter
95260	Rhizoplane	11.8076	2.40577	0.690708	3.48304	0.000495751	0.005076	Bacteria	Pseudomonadota	Alphaproteobacteria	Caulobacterales	Caulobacteraceae
98519	Rhizoplane	5.66731	5.86082	1.38927	4.21863	2.45787e-05	0.000661419	Bacteria	Verrucomicrobiota	Verrucomicrobiae	Pedosphaerales	Pedosphaeraceae	Pedosphaera
98868	Rhizoplane	6.9715	3.73796	1.08477	3.44585	0.000569268	0.00550642	Bacteria	Pseudomonadota	Gammaproteobacteria	Gammaproteobacteria Incertae Sedis	Unknown Family	Acidibacter
99365	Rhizoplane	27.4572	4.51474	1.15638	3.9042	9.45367e-05	0.00153824	Bacteria	Pseudomonadota	Alphaproteobacteria	Rhizobiales	Beijerinckiaceae	Roseiarcus
99436	Rhizoplane	9.6616	2.97552	0.82183	3.6206	0.000293919	0.00356036	Bacteria	Bacillota	Bacilli	Alicyclobacillales	Alicyclobacillaceae	Acidibacillus
103177	Rhizoplane	7.05363	4.17563	1.21653	3.43241	0.000598252	0.00570787	Bacteria	Pseudomonadota	Alphaproteobacteria	Azospirillales	Inquiliceae	Inquilinus
103694	Rhizoplane	6.393	4.58904	1.41981	3.23216	0.00122857	0.00901669	Bacteria	Pseudomonadota	Gammaproteobacteria	Burkholderiales	Burkholderiaceae	Burkholderia-Caballeronia-Paraburkholderia
106883	Rhizoplane	5.47927	3.33514	1.041	3.20379	0.00135631	0.00958985	Bacteria	Myxococcota	Polyangia	Polyangiales	Polyangiaceae	Pajaroellobacter
106898	Rhizoplane	7.96263	6.34852	1.28219	4.95131	7.37158e-07	5.79438e-05	Bacteria	Verrucomicrobiota	Verrucomicrobiae	Pedosphaerales	Pedosphaeraceae
107419	Rhizoplane	10.6839	4.79182	1.33039	3.60182	0.000316002	0.00373187	Bacteria	Actinomycetota	Acidimicrobiia
109945	Rhizoplane	5.43389	5.79258	1.55173	3.73297	0.000189236	0.00256263	Bacteria	Chloroflexota	Ktedonobacteria	Ktedonobacterales
111016	Rhizoplane	5.29343	5.76253	1.39858	4.12028	3.78414e-05	0.000912978	Bacteria	Chloroflexota	Ktedonobacteria	Ktedonobacterales	JG30-KF-AS9
118531	Rhizoplane	14.0157	6.4357	1.41256	4.55606	5.2122e-06	0.00024312	Bacteria	Spirochaetota	Spirochaetia	Spirochaetales	Spirochaetaceae	Spirochaeta
120059	Rhizoplane	5.6202	4.37052	1.26569	3.45308	0.000554217	0.0054107	Bacteria	Chloroflexota	Ktedonobacteria	Ktedonobacterales	JG30-KF-AS9
121083	Rhizoplane	9.33331	5.09778	1.2892	3.95422	7.67832e-05	0.00138938	Bacteria	Patescibacteria	Parcubacteria	Candidatus	Liptonbacteria
122074	Rhizoplane	47.3646	7.51934	1.62548	4.62592	3.72934e-06	0.000182044	Bacteria	Planctomycetota	Phycisphaerae	Tepidisphaerales	CPla-3	termite
122118	Rhizoplane	14.0719	7.17171	1.46865	4.88319	1.04385e-06	7.30345e-05	Bacteria	Patescibacteria	Parcubacteria	Candidatus	Jorgensenbacteria
128358	Rhizoplane	7.26009	4.20689	1.10894	3.7936	0.000148478	0.00216427	Bacteria	Acidobacteriota	Acidobacteriae	Acidobacteriales	Acidobacteriaceae (Subgroup_1)	Occallatibacter
129793	Rhizoplane	5.95645	3.13376	0.96702	3.24064	0.00119261	0.008797	Bacteria	Pseudomonadota	Alphaproteobacteria	Rhizobiales	Beijerinckiaceae
131764	Rhizoplane	3.71239	5.2411	1.36837	3.83017	0.000128056	0.00194776	Bacteria	Bacteroidota	Bacteroidia	Sphingobacteriales	CWT	CU03-E12
132249	Rhizoplane	4.73684	5.60624	1.41078	3.97386	7.07176e-05	0.00132532	Bacteria	Spirochaetota	Spirochaetia	Spirochaetales	Spirochaetaceae	Spirochaeta
140913	Rhizoplane	9.34436	5.85042	1.75729	3.32922	0.000870887	0.00738986	Bacteria	Patescibacteria	Parcubacteria	Candidatus	Liptonbacteria
143973	Rhizoplane	12.1095	4.23644	1.05306	4.02297	5.74678e-05	0.00119243	Bacteria	Acidobacteriota	Acidobacteriae	Acidobacteriales	Acidobacteriaceae (Subgroup_1)	Granulicella
144260	Rhizoplane	6.86054	4.05335	1.0993	3.68721	0.000226725	0.00293763	Bacteria	Patescibacteria	Parcubacteria
156470	Rhizoplane	4.56984	4.07225	1.23359	3.30112	0.000962985	0.00769337	Bacteria	Spirochaetota	Spirochaetia	Spirochaetales	Spirochaetaceae	Spirochaeta
165041	Rhizoplane	5.1227	4.24153	1.20041	3.5334	0.000410251	0.00443875	Bacteria	Acidobacteriota	Acidobacteriae	Acidobacteriales	Acidobacteriaceae (Subgroup_1)
175004	Rhizoplane	6.45945	5.3029	1.39428	3.80334	0.00014276	0.00211023	Archaea	Micrarchaeota	Micrarchaeia	Micrarchaeales	CG1-02-32-21
176787	Rhizoplane	7.15867	4.18383	1.15255	3.63005	0.000283369	0.00349878	Bacteria	Pseudomonadota	Alphaproteobacteria	Rhizobiales	Beijerinckiaceae	Methylobacterium-Methylorubrum
180995	Rhizoplane	9.93951	5.92859	1.74444	3.39857	0.00067739	0.00618192	Bacteria	Acidobacteriota	Acidobacteriae	Subgroup_2
182525	Rhizoplane	5.70319	5.87101	1.76648	3.32356	0.000888748	0.00740271	Bacteria	Pseudomonadota	Gammaproteobacteria	Diplorickettsiales	Diplorickettsiaceae
200448	Rhizoplane	3.72096	5.24151	1.52817	3.42991	0.000603772	0.00573447	Bacteria	Patescibacteria	Parcubacteria
291670	Rhizoplane	13.5601	6.38604	1.55331	4.11124	3.93539e-05	0.00091782	Bacteria	Verrucomicrobiota	Verrucomicrobiae	Pedosphaerales	Pedosphaeraceae
336492	Rhizoplane	9.62616	6.61964	1.67323	3.9562	7.61513e-05	0.00138938	Bacteria	Patescibacteria	Parcubacteria	Candidatus	Jorgensenbacteria
359794	Rhizoplane	18.2257	7.54339	1.92905	3.91042	9.21351e-05	0.00152022	Bacteria	Patescibacteria	Parcubacteria	Candidatus	Jorgensenbacteria
424009	Rhizoplane	2.39497	4.60601	1.38751	3.31962	0.0009014	0.00740415	Bacteria	Verrucomicrobiota	Verrucomicrobiae	Pedosphaerales	Pedosphaeraceae

## Sheet: -FN depleted
Supplementary Table 4: Differential abundance analysis of ASVs that were found to be depleted in -FN relative to +FN control, at the three various compartments (bulk soil, rhizosphere and rhizoplane)
ASV	Niches	baseMean	log2FoldChange	lfcSE	stat	pvalue	padj	kingdom	Phylum	Class	Order	Family	Genus
221	Bulk soil	32.495	-1.45053	0.376923	-3.84835	0.000118915	0.00665074	Bacteria	Pseudomonadota	Gammaproteobacteria	Xanthomodales	Rhodanobacteraceae	Rhodanobacter
231	Bulk soil	150.377	-1.21742	0.275399	-4.42056	9.84474e-06	0.00128474	Bacteria	Acidobacteriota	Acidobacteriae	Subgroup_2
355	Bulk soil	57.8968	-1.10822	0.275719	-4.01939	5.83489e-05	0.00380727	Bacteria	Acidobacteriota	Acidobacteriae	Subgroup_2
960	Bulk soil	32.1784	-2.71546	0.451366	-6.0161	1.78668e-09	1.39897e-06	Bacteria	Pseudomonadota	Gammaproteobacteria	KF-JG30-C25
1290	Bulk soil	20.9141	-2.65467	0.583697	-4.54803	5.41495e-06	0.00084798	Bacteria	Chloroflexota	Ktedonobacteria	Ktedonobacterales	JG30-KF-AS9
1334	Bulk soil	12.694	-2.12959	0.556538	-3.8265	0.000129979	0.00701886	Bacteria	Chloroflexota	Ktedonobacteria	Ktedonobacterales	JG30-KF-AS9
2111	Bulk soil	16.1631	-3.42571	0.843774	-4.05998	4.90763e-05	0.00334146	Bacteria	Pseudomonadota	Gammaproteobacteria	Xanthomodales	Rhodanobacteraceae	Chujaibacter
2412	Bulk soil	421.657	-1.86494	0.44153	-4.2238	2.40215e-05	0.00233494	Bacteria	Pseudomonadota	Gammaproteobacteria	Xanthomodales	Rhodanobacteraceae	Chujaibacter
2558	Bulk soil	35.4052	-3.08068	0.824561	-3.73615	0.000186862	0.00914458	Bacteria	Pseudomonadota	Gammaproteobacteria	Burkholderiales	Alcaligeceae	Castellaniella
2602	Bulk soil	213.707	-3.41022	0.836367	-4.07743	4.55372e-05	0.00324142	Bacteria	Actinomycetota	Actinobacteria	Frankiales	Acidothermaceae	Acidothermus
2818	Bulk soil	117.539	-2.42468	0.344607	-7.03609	1.97705e-12	3.09606e-09	Bacteria	Pseudomonadota	Gammaproteobacteria	KF-JG30-C25
2984	Bulk soil	80.6195	-2.02222	0.38017	-5.31925	1.04195e-07	2.71949e-05	Bacteria	Pseudomonadota	Gammaproteobacteria	KF-JG30-C25
3853	Bulk soil	41.9164	-2.02197	0.524936	-3.85184	0.000117235	0.00665074	Bacteria	Pseudomonadota	Gammaproteobacteria	Xanthomodales	Rhodanobacteraceae	Rhodanobacter
5127	Bulk soil	145.573	-3.19328	0.747407	-4.27248	1.93314e-05	0.00223368	Bacteria	Pseudomonadota	Gammaproteobacteria	Xanthomodales	Rhodanobacteraceae	Rhodanobacter
6302	Bulk soil	22.5474	-4.37873	0.947655	-4.6206	3.82639e-06	0.000749017	Bacteria	Bacteroidota	Bacteroidia	Chitinophagales	Chitinophagaceae
6318	Bulk soil	46.554	-2.08968	0.551778	-3.78717	0.000152373	0.00769729	Bacteria	Pseudomonadota	Alphaproteobacteria	Acetobacterales	Acetobacteraceae	Acidicaldus
7784	Bulk soil	30.7073	-4.50697	0.990373	-4.55078	5.34463e-06	0.00084798	Bacteria	Bacteroidota	Bacteroidia	Chitinophagales	Chitinophagaceae
7955	Bulk soil	23.6	-2.55934	0.607676	-4.21168	2.53474e-05	0.00233494	Bacteria	WPS-2
9072	Bulk soil	16.2626	-5.8868	1.42382	-4.13451	3.55714e-05	0.00293183	Bacteria	Bacteroidota	Bacteroidia	Chitinophagales	Chitinophagaceae
10139	Bulk soil	22.7445	-3.22723	0.595608	-5.41838	6.01402e-08	1.88359e-05	Bacteria	Chloroflexota	Ktedonobacteria	Ktedonobacterales	JG30-KF-AS9
10204	Bulk soil	14.1415	-2.39449	0.631981	-3.78887	0.000151332	0.00769729	Bacteria	Chloroflexota	Ktedonobacteria	Ktedonobacterales	JG30-KF-AS9
13352	Bulk soil	31.8289	-3.09362	0.755723	-4.09358	4.24756e-05	0.00316746	Bacteria	Chloroflexota	Ktedonobacteria	Ktedonobacterales	JG30-KF-AS9
15555	Bulk soil	36.4995	-2.85213	0.733249	-3.88972	0.000100361	0.0060448	Bacteria	Chloroflexota	Ktedonobacteria	Ktedonobacterales	JG30-KF-AS9
15889	Bulk soil	22.3576	-3.24857	0.589707	-5.50878	3.61326e-08	1.43279e-05	Bacteria	Chloroflexota	Ktedonobacteria	Ktedonobacterales	JG30-KF-AS9
18179	Bulk soil	13.4805	-2.91955	0.656294	-4.44854	8.64557e-06	0.00123081	Bacteria	Pseudomonadota	Gammaproteobacteria	Burkholderiales	Alcaligeceae	Eoetvoesia
24245	Bulk soil	46.4379	-3.57061	0.871106	-4.09894	4.15042e-05	0.00316746	Bacteria	Actinomycetota	Actinobacteria	Frankiales	Acidothermaceae	Acidothermus
31466	Bulk soil	14.9688	-3.52447	0.8908	-3.95653	7.60474e-05	0.00476361	Bacteria	Bacteroidota	Bacteroidia	Sphingobacteriales	Sphingobacteriaceae	Pedobacter
32690	Bulk soil	25.194	-3.19041	0.750719	-4.24981	2.13954e-05	0.00223368	Bacteria	Chloroflexota	Ktedonobacteria	Ktedonobacterales	JG30-KF-AS9
33018	Bulk soil	25.4621	-4.34362	0.881214	-4.92913	8.25977e-07	0.000184783	Archaea	Micrarchaeota	Micrarchaeia	Micrarchaeales		Candidatus Micrarchaeum
67898	Bulk soil	5.51992	-4.24893	1.14259	-3.71868	0.000200269	0.00950369	Archaea	Micrarchaeota	Micrarchaeia	Micrarchaeales		Candidatus Micrarchaeum
179007	Bulk soil	3.63222	-5.41169	1.27237	-4.25324	2.10697e-05	0.00223368	Bacteria	Bacteroidota	Bacteroidia	Chitinophagales	Chitinophagaceae
239	Rhizosphere	26.0487	-1.77688	0.473326	-3.75402	0.000174019	0.00287066	Archaea	Crenarchaeota	Nitrososphaeria	Nitrosotaleales	Nitrosotaleaceae
334	Rhizosphere	39.821	-1.41038	0.289969	-4.86389	1.151e-06	6.36867e-05	Bacteria	Acidobacteriota	Acidobacteriae	Acidobacteriales	Acidobacteriaceae (Subgroup_1)	Occallatibacter
575	Rhizosphere	199.894	-0.982185	0.248754	-3.94841	7.86713e-05	0.00150091	Bacteria	Acidobacteriota	Acidobacteriae	Acidobacteriales	Acidobacteriaceae (Subgroup_1)	Terracidiphilus
581	Rhizosphere	16.2905	-1.60689	0.46365	-3.46574	0.000528778	0.00607402	Bacteria	Acidobacteriota	Acidobacteriae	Acidobacteriales	Acidobacteriaceae (Subgroup_1)	Occallatibacter
598	Rhizosphere	9.75324	-2.0237	0.601147	-3.36639	0.000761584	0.00803546	Bacteria	Chloroflexota	Ktedonobacteria	Ktedonobacterales	JG30-KF-AS9
874	Rhizosphere	14.2164	-2.02841	0.500753	-4.05073	5.10586e-05	0.0010876	Bacteria	Pseudomonadota	Alphaproteobacteria	Rhodobacterales	Rhodobacteraceae	Tabrizicola
946	Rhizosphere	6.90669	-1.98746	0.571327	-3.47867	0.000503902	0.0059121	Bacteria	Acidobacteriota	Acidobacteriae	Acidobacteriales	Acidobacteriaceae (Subgroup_1)	Occallatibacter
1201	Rhizosphere	94.9254	-2.07747	0.321632	-6.45915	1.05292e-10	1.92509e-08	Bacteria	Pseudomonadota	Alphaproteobacteria	Elsterales
1252	Rhizosphere	74.0705	-0.994384	0.281442	-3.53317	0.000410606	0.00520734	Bacteria	Pseudomonadota	Alphaproteobacteria	Rhizobiales	Beijerinckiaceae	Roseiarcus
1290	Rhizosphere	8.28078	-2.34566	0.565537	-4.14767	3.35875e-05	0.000827988	Bacteria	Chloroflexota	Ktedonobacteria	Ktedonobacterales	JG30-KF-AS9
1602	Rhizosphere	30.5567	-1.69424	0.443738	-3.81811	0.000134475	0.00236031	Bacteria	Pseudomonadota	Gammaproteobacteria	Gammaproteobacteria Incertae Sedis	Unknown Family	Acidibacter
1743	Rhizosphere	12.7108	-2.366	0.65187	-3.62956	0.000283902	0.0039984	Bacteria	Acidobacteriota	Acidobacteriae	Acidobacteriales	Acidobacteriaceae (Subgroup_1)	Acidipila
1801	Rhizosphere	42.7143	-3.03895	0.679577	-4.47182	7.75549e-06	0.000257811	Archaea	Crenarchaeota	Nitrososphaeria	Nitrososphaerales	Nitrososphaeraceae	Candidatus Nitrocosmicus
1891	Rhizosphere	29.0955	-5.76819	0.723318	-7.97462	1.52845e-15	1.67671e-12	Bacteria	Bacteroidota	Bacteroidia	Chitinophagales	Chitinophagaceae
2034	Rhizosphere	23.5322	-2.44931	0.518205	-4.72653	2.28394e-06	0.000113886	Bacteria	Pseudomonadota	Gammaproteobacteria	Burkholderiales	Burkholderiaceae	Burkholderia-Caballeronia-Paraburkholderia
2229	Rhizosphere	26.8303	-3.38469	0.529697	-6.38987	1.66031e-10	2.60195e-08	Bacteria	Actinomycetota	Actinobacteria	Micrococcales	Microbacteriaceae	Microbacterium
2524	Rhizosphere	87.038	-2.95972	0.730481	-4.05175	5.08363e-05	0.0010876	Bacteria	Bacillota	Bacilli	Bacillales	Bacillaceae	Bacillus
2776	Rhizosphere	112.928	-2.92939	0.337382	-8.68271	3.86461e-18	8.47896e-15	Bacteria	Acidobacteriota	Acidobacteriae	Acidobacteriales	Acidobacteriaceae (Subgroup_1)	Granulicella
2818	Rhizosphere	36.297	-1.50776	0.401612	-3.75427	0.000173847	0.00287066	Bacteria	Pseudomonadota	Gammaproteobacteria	KF-JG30-C25
2889	Rhizosphere	20.0899	-1.58539	0.459761	-3.4483	0.000564124	0.00642044	Archaea	Crenarchaeota	Nitrososphaeria	Nitrosotaleales	Nitrosotaleaceae
3008	Rhizosphere	24.1761	-3.2479	0.713702	-4.55077	5.345e-06	0.000202188	Bacteria	Pseudomonadota	Gammaproteobacteria	Xanthomodales	Rhodanobacteraceae	Chujaibacter
3158	Rhizosphere	24.7218	-2.04259	0.599334	-3.4081	0.000654164	0.00719231	Bacteria	Acidobacteriota	Acidobacteriae	Bryobacterales	Bryobacteraceae	Bryobacter
3648	Rhizosphere	27.785	-1.07133	0.323127	-3.31551	0.000914766	0.00904052	Bacteria	Actinomycetota	Actinobacteria	Streptomycetales	Streptomycetaceae	Streptacidiphilus
4006	Rhizosphere	16.3498	-2.08053	0.499526	-4.16501	3.11335e-05	0.000785137	Bacteria	Pseudomonadota	Alphaproteobacteria	Sphingomodales	Sphingomodaceae	Sphingomos
4392	Rhizosphere	14.2148	-3.07414	0.636891	-4.82679	1.38751e-06	7.2481e-05	Bacteria	Pseudomonadota	Gammaproteobacteria	Xanthomodales	Rhodanobacteraceae	Rhodanobacter
4800	Rhizosphere	5.60071	-3.03949	0.785097	-3.87149	0.000108173	0.00202848	Bacteria	Bacteroidota	Bacteroidia	Chitinophagales	Chitinophagaceae	Edaphobaculum
4818	Rhizosphere	22.4255	-1.34406	0.404043	-3.32654	0.000879319	0.00880925	Bacteria	Acidobacteriota	Acidobacteriae	Acidobacteriales	Acidobacteriaceae (Subgroup_1)	Occallatibacter
4929	Rhizosphere	23.4247	-2.6405	0.385369	-6.85187	7.28924e-12	1.99908e-09	Bacteria	Actinomycetota	Actinobacteria	Micrococcales	Microbacteriaceae	Microbacterium
5151	Rhizosphere	11.1893	-3.23386	0.854021	-3.78663	0.000152702	0.00261741	Bacteria	Acidobacteriota	Acidobacteriae	Acidobacteriales	Acidobacteriaceae (Subgroup_1)	Granulicella
5377	Rhizosphere	13.1668	-2.13015	0.546414	-3.89842	9.68205e-05	0.00183124	Bacteria	Pseudomonadota	Gammaproteobacteria	Gammaproteobacteria Incertae Sedis	Unknown Family	Acidibacter
5802	Rhizosphere	11.4315	-2.13992	0.532906	-4.01557	5.93014e-05	0.0012047	Bacteria	Actinomycetota	Acidimicrobiia	IMCC26256
6365	Rhizosphere	9.33648	-4.35359	0.801087	-5.43461	5.49178e-08	4.81959e-06	Bacteria	Bacteroidota	Bacteroidia	Chitinophagales	Chitinophagaceae
6376	Rhizosphere	12.79	-1.77167	0.473688	-3.74016	0.000183903	0.00298251	Bacteria	Pseudomonadota	Gammaproteobacteria	Burkholderiales	Alcaligeceae	Bordetella
6761	Rhizosphere	45.2871	-2.22941	0.315874	-7.0579	1.69039e-12	6.44455e-10	Bacteria	Pseudomonadota	Alphaproteobacteria	Rhizobiales	Xanthobacteraceae	Bradyrhizobium
6864	Rhizosphere	34.25	-1.09211	0.331265	-3.29678	0.000977986	0.00953645	Bacteria	Pseudomonadota	Alphaproteobacteria	Rhizobiales	Rhizobiaceae	Mesorhizobium
6939	Rhizosphere	10.9338	-2.35311	0.572941	-4.10707	4.00708e-05	0.000945326	Bacteria	Acidobacteriota	Acidobacteriae	Acidobacteriales	Acidobacteriaceae (Subgroup_1)	Occallatibacter
6988	Rhizosphere	26.3931	-2.66057	0.582463	-4.5678	4.92875e-06	0.000190238	Bacteria	Actinomycetota	Actinobacteria	Corynebacteriales	Mycobacteriaceae	Mycobacterium
7116	Rhizosphere	19.1755	-2.20301	0.490496	-4.4914	7.07578e-06	0.000248128	Bacteria	Actinomycetota	Acidimicrobiia	IMCC26256
7378	Rhizosphere	7.21558	-2.49768	0.753314	-3.31558	0.000914516	0.00904052	Bacteria	Pseudomonadota	Alphaproteobacteria	Rhizobiales	Beijerinckiaceae	Methylovirgula
7784	Rhizosphere	16.4094	-3.86338	0.653022	-5.91616	3.29539e-09	4.01672e-07	Bacteria	Bacteroidota	Bacteroidia	Chitinophagales	Chitinophagaceae
8382	Rhizosphere	11.8393	-1.98444	0.553571	-3.58479	0.000337348	0.00449677	Bacteria	Pseudomonadota	Alphaproteobacteria	Rhizobiales	Xanthobacteraceae	Rhodopseudomos
8416	Rhizosphere	72.971	-2.21484	0.336376	-6.58442	4.5668e-11	9.10868e-09	Bacteria	Pseudomonadota	Gammaproteobacteria	Xanthomodales	Rhodanobacteraceae	Dyella
8571	Rhizosphere	10.1314	-2.94325	0.881763	-3.33792	0.000844093	0.00860795	Bacteria	Pseudomonadota	Gammaproteobacteria	Xanthomodales	Rhodanobacteraceae	Chujaibacter
8672	Rhizosphere	13.393	-1.97088	0.550415	-3.58072	0.000342649	0.00452875	Bacteria	Pseudomonadota	Gammaproteobacteria	Xanthomodales	Rhodanobacteraceae	Rhodanobacter
9089	Rhizosphere	19.8937	-2.38845	0.427741	-5.58388	2.35206e-08	2.5802e-06	Bacteria	Actinomycetota	Actinobacteria	Micrococcales	Microbacteriaceae	Leifsonia
9280	Rhizosphere	19.0215	-2.34254	0.690514	-3.39246	0.000692683	0.00756093	Bacteria	Pseudomonadota	Gammaproteobacteria	Enterobacterales	Enterobacteriaceae	Klebsiella
10365	Rhizosphere	59.4888	-2.58467	0.364202	-7.09682	1.27663e-12	6.44455e-10	Bacteria	Pseudomonadota	Alphaproteobacteria	Rhizobiales	Devosiaceae	Devosia
10615	Rhizosphere	163.883	-3.40905	0.458297	-7.43852	1.01823e-13	7.44667e-11	Bacteria	Actinomycetota	Actinobacteria	Micrococcales	Microbacteriaceae	Microbacterium
11110	Rhizosphere	15.1913	-4.2135	0.655007	-6.43276	1.25307e-10	2.1148e-08	Bacteria	Bacteroidota	Bacteroidia	Chitinophagales	Chitinophagaceae
12003	Rhizosphere	7.80124	-4.1019	0.879749	-4.66258	3.1227e-06	0.000145118	Bacteria	Patescibacteria	Parcubacteria	Candidatus	Liptonbacteria
12371	Rhizosphere	9.56306	-2.38788	0.584153	-4.08776	4.35557e-05	0.000982985	Bacteria	Acidobacteriota	Acidobacteriae	Acidobacteriales	Acidobacteriaceae (Subgroup_1)
12532	Rhizosphere	27.0123	-2.16505	0.629694	-3.43826	0.000585462	0.0065872	Bacteria	Pseudomonadota	Gammaproteobacteria	Burkholderiales	Alcaligeceae
12694	Rhizosphere	22.0782	-3.2876	0.636386	-5.16605	2.3909e-07	1.80884e-05	Bacteria	Bacteroidota	Bacteroidia	Chitinophagales	Chitinophagaceae	Puia
13083	Rhizosphere	11.5141	-2.7064	0.731073	-3.70196	0.000213942	0.00328244	Bacteria	Actinomycetota	Actinobacteria	Corynebacteriales	Nocardiaceae	Nocardia
13327	Rhizosphere	9.00991	-1.77346	0.539306	-3.28841	0.00100756	0.00969552	Bacteria	Chloroflexota	Ktedonobacteria	Ktedonobacterales	JG30-KF-AS9
13329	Rhizosphere	11.2821	-3.39345	0.935514	-3.62737	0.000286323	0.00400122	Bacteria	Actinomycetota	Actinobacteria	Micrococcales	Microbacteriaceae	Humibacter
13430	Rhizosphere	28.9532	-1.95059	0.436761	-4.46603	7.96841e-06	0.000258324	Bacteria	Acidobacteriota	Acidobacteriae	Acidobacteriales	Acidobacteriaceae (Subgroup_1)	Acidipila
13617	Rhizosphere	15.8703	-2.73684	0.58918	-4.64517	3.39793e-06	0.000149101	Bacteria	Pseudomonadota	Gammaproteobacteria	Burkholderiales	Comamodaceae
13720	Rhizosphere	25.4407	-2.54214	0.540966	-4.69926	2.6111e-06	0.000127305	Bacteria	Pseudomonadota	Gammaproteobacteria	Xanthomodales	Rhodanobacteraceae	Rhodanobacter
14231	Rhizosphere	128.899	-3.69163	0.588717	-6.27064	3.59559e-10	4.93046e-08	Bacteria	Actinomycetota	Actinobacteria	Micrococcales	Microbacteriaceae	Humibacter
14480	Rhizosphere	43.4256	-3.0555	0.550383	-5.5516	2.83064e-08	2.95735e-06	Bacteria	Pseudomonadota	Alphaproteobacteria	Acetobacterales	Acetobacteraceae
14657	Rhizosphere	10.394	-2.40358	0.565675	-4.24904	2.14686e-05	0.000574417	Bacteria	Pseudomonadota	Gammaproteobacteria	Burkholderiales	Alcaligeceae	Bordetella
15215	Rhizosphere	20.6609	-2.22443	0.540394	-4.1163	3.84997e-05	0.000918134	Bacteria	Pseudomonadota	Gammaproteobacteria	Gammaproteobacteria Incertae Sedis	Unknown Family	Acidibacter
15230	Rhizosphere	46.1172	-2.29146	0.392586	-5.83684	5.32006e-09	6.14327e-07	Bacteria	Pseudomonadota	Gammaproteobacteria	Burkholderiales	Burkholderiaceae	Burkholderia-Caballeronia-Paraburkholderia
15862	Rhizosphere	11.1139	-2.14201	0.597636	-3.58415	0.00033818	0.00449677	Bacteria	Actinomycetota	Actinobacteria	Micrococcales	Intrasporangiaceae	Knoellia
15889	Rhizosphere	8.29056	-2.13814	0.563833	-3.79215	0.00014935	0.00258011	Bacteria	Chloroflexota	Ktedonobacteria	Ktedonobacterales	JG30-KF-AS9
16513	Rhizosphere	9.12416	-3.58426	0.712739	-5.02886	4.93409e-07	3.28042e-05	Bacteria	Pseudomonadota	Alphaproteobacteria	Rhizobiales	Rhizobiaceae	Pseudaminobacter
16854	Rhizosphere	7.74263	-3.12897	0.907479	-3.44798	0.000564788	0.00642044	Archaea	Micrarchaeota	Micrarchaeia	Micrarchaeales		Candidatus Micrarchaeum
17344	Rhizosphere	21.9019	-2.17961	0.519409	-4.19633	2.71277e-05	0.000692072	Bacteria	Acidobacteriota	Acidobacteriae	Acidobacteriales	Acidobacteriaceae (Subgroup_1)	Occallatibacter
17568	Rhizosphere	12.6415	-2.42997	0.594721	-4.08589	4.39073e-05	0.000982985	Bacteria	Pseudomonadota	Gammaproteobacteria	Burkholderiales	Burkholderiaceae	Burkholderia-Caballeronia-Paraburkholderia
17837	Rhizosphere	40.2623	-2.16398	0.446345	-4.84822	1.24576e-06	6.66636e-05	Bacteria	Pseudomonadota	Gammaproteobacteria	Enterobacterales	Enterobacteriaceae
17937	Rhizosphere	40.5743	-3.57572	0.719455	-4.97004	6.69406e-07	4.07966e-05	Bacteria	Actinomycetota	Actinobacteria	Micrococcales	Dermacoccaceae	Flexivirga
17999	Rhizosphere	12.6512	-2.37053	0.557657	-4.25088	2.12934e-05	0.000574417	Bacteria	Actinomycetota	Actinobacteria	Streptomycetales	Streptomycetaceae	Streptacidiphilus
19189	Rhizosphere	22.7013	-3.19645	0.78161	-4.08957	4.32178e-05	0.000982985	Bacteria	Actinomycetota	Actinobacteria	Propionibacteriales	Nocardioidaceae	Marmoricola
19274	Rhizosphere	52.6545	-2.90064	0.457732	-6.33699	2.34297e-10	3.42698e-08	Bacteria	Acidobacteriota	Acidobacteriae	Acidobacteriales	Acidobacteriaceae (Subgroup_1)	Granulicella
20467	Rhizosphere	20.8135	-2.08686	0.629937	-3.3128	0.000923657	0.00904689	Bacteria	Pseudomonadota	Alphaproteobacteria	Rhizobiales	Devosiaceae	Arsenicitalea
21700	Rhizosphere	6.39103	-4.13097	0.962106	-4.29367	1.75745e-05	0.000488082	Bacteria	Actinomycetota	Actinobacteria	Micrococcales	Microbacteriaceae	Galbitalea
22171	Rhizosphere	4.05762	-4.43482	1.16238	-3.8153	0.000136015	0.00236839	Bacteria	Pseudomonadota	Alphaproteobacteria	Acetobacterales	Acetobacteraceae
22307	Rhizosphere	6.20062	-4.03672	0.878343	-4.59583	4.31025e-06	0.000175124	Bacteria	Patescibacteria	Saccharimodia	Saccharimodales	LWQ8
23119	Rhizosphere	4.96076	-3.28754	0.985857	-3.3347	0.000853906	0.00860795	Bacteria	Pseudomonadota	Gammaproteobacteria	Xanthomodales	Rhodanobacteraceae	Dyella
23441	Rhizosphere	40.0039	-3.24982	0.607325	-5.35103	8.74535e-08	7.37973e-06	Bacteria	Actinomycetota	Actinobacteria	Micrococcales	Dermacoccaceae	Flexivirga
23830	Rhizosphere	6.25896	-2.62543	0.652463	-4.02387	5.72499e-05	0.00119182	Bacteria	Actinomycetota	Actinobacteria	Micrococcales	Microbacteriaceae	Microbacterium
23937	Rhizosphere	6.29012	-4.05764	1.01416	-4.00099	6.30789e-05	0.00125814	Bacteria	Bacteroidota	Bacteroidia	Chitinophagales	Chitinophagaceae	Dinghuibacter
25139	Rhizosphere	43.1551	-4.11777	0.779805	-5.28051	1.28826e-07	1.04683e-05	Bacteria	Actinomycetota	Actinobacteria	Micrococcales	Microbacteriaceae	Microbacterium
27455	Rhizosphere	2.55034	-4.33665	1.18345	-3.66442	0.000247902	0.00365032	Bacteria	Pseudomonadota	Alphaproteobacteria	Rhizobiales	Beijerinckiaceae	Bosea
28295	Rhizosphere	25.8337	-1.64329	0.398724	-4.12138	3.76612e-05	0.000918095	Bacteria	Actinomycetota	Actinobacteria	Catenulisporales	Actinospicaceae	Actinospica
28952	Rhizosphere	5.73354	-3.3233	0.82663	-4.0203	5.81244e-05	0.00119182	Bacteria	Verrucomicrobiota	Verrucomicrobiae	Pedosphaerales	Pedosphaeraceae
31240	Rhizosphere	83.8022	-4.18136	0.757154	-5.52247	3.34266e-08	3.18861e-06	Bacteria	Actinomycetota	Actinobacteria	Micrococcales	Microbacteriaceae	Humibacter
31466	Rhizosphere	7.37205	-3.22686	0.715166	-4.51204	6.42065e-06	0.000230933	Bacteria	Bacteroidota	Bacteroidia	Sphingobacteriales	Sphingobacteriaceae	Pedobacter
33018	Rhizosphere	15.4351	-3.41215	0.678002	-5.03265	4.83743e-07	3.28042e-05	Archaea	Micrarchaeota	Micrarchaeia	Micrarchaeales		Candidatus Micrarchaeum
33928	Rhizosphere	9.02945	-3.27103	0.774376	-4.22408	2.39915e-05	0.000634186	Bacteria	Pseudomonadota	Alphaproteobacteria	Rhizobiales	Rhizobiaceae	Allorhizobium-Neorhizobium-Pararhizobium-Rhizobium
34382	Rhizosphere	6.04669	-2.36876	0.710086	-3.33588	0.000850298	0.00860795	Bacteria	Pseudomonadota	Alphaproteobacteria	Caulobacterales	Caulobacteraceae
34629	Rhizosphere	83.5305	-2.68437	0.44904	-5.97803	2.25857e-09	2.91489e-07	Bacteria	Actinomycetota	Actinobacteria	Frankiales	Frankiaceae	Jatrophihabitans
37605	Rhizosphere	4.41179	-3.1999	0.954547	-3.35228	0.000801501	0.00833409	Bacteria	Acidobacteriota	Acidobacteriae	Acidobacteriales	Acidobacteriaceae (Subgroup_1)	Acidipila
39198	Rhizosphere	9.33005	-3.99817	1.00879	-3.96333	7.39104e-05	0.00143504	Bacteria	Bacteroidota	Bacteroidia	Chitinophagales	Chitinophagaceae
40124	Rhizosphere	3.66207	-3.70239	1.09626	-3.37729	0.000732046	0.00787308	Bacteria	Bacillota	Bacilli	Bacillales	Planococcaceae	Solibacillus
40416	Rhizosphere	42.6841	-3.09131	0.45265	-6.82936	8.52931e-12	2.07926e-09	Bacteria	Pseudomonadota	Alphaproteobacteria	Rhizobiales	Beijerinckiaceae	Rhodoblastus
41905	Rhizosphere	17.3684	-3.13091	0.712631	-4.39346	1.11562e-05	0.000339954	Bacteria	Pseudomonadota	Alphaproteobacteria	Caulobacterales	Caulobacteraceae
42022	Rhizosphere	64.3391	-4.67476	0.691277	-6.7625	1.35629e-11	2.97569e-09	Bacteria	Patescibacteria	Saccharimodia	Saccharimodales	LWQ8
42731	Rhizosphere	14.9439	-2.91799	0.635803	-4.58946	4.44393e-06	0.000177273	Bacteria	Bacteroidota	Bacteroidia	Sphingobacteriales	Sphingobacteriaceae	Mucilaginibacter
43796	Rhizosphere	2.01827	-4.01173	1.18388	-3.38862	0.000702442	0.00762949	Bacteria	Chloroflexota	Ktedonobacteria	Ktedonobacterales	JG30-KF-AS9
43892	Rhizosphere	7.55408	-2.7699	0.688935	-4.02056	5.80597e-05	0.00119182	Bacteria	Pseudomonadota	Gammaproteobacteria	Burkholderiales	Burkholderiaceae	Burkholderia-Caballeronia-Paraburkholderia
46540	Rhizosphere	6.79395	-2.7153	0.749694	-3.62187	0.000292475	0.00406134	Bacteria	Chloroflexota	Ktedonobacteria	Ktedonobacterales	Ktedonobacteraceae
47027	Rhizosphere	8.55748	-2.4517	0.639264	-3.8352	0.000125464	0.00226332	Bacteria	Chloroflexota	Ktedonobacteria	Ktedonobacterales	JG30-KF-AS9
47453	Rhizosphere	8.84504	-2.32653	0.602689	-3.86025	0.000113273	0.00208842	Bacteria	Pseudomonadota	Gammaproteobacteria	Burkholderiales	Burkholderiaceae	Burkholderia-Caballeronia-Paraburkholderia
47788	Rhizosphere	11.8697	-3.35945	0.764153	-4.39631	1.10105e-05	0.000339954	Bacteria	Actinomycetota	Thermoleophilia	Solirubrobacterales	Solirubrobacteraceae	Conexibacter
47796	Rhizosphere	5.94249	-2.57175	0.714945	-3.59712	0.000321757	0.00435762	Bacteria	Pseudomonadota	Alphaproteobacteria	Rhizobiales	Beijerinckiaceae	Bosea
48108	Rhizosphere	16.8557	-5.16696	1.13131	-4.56722	4.94237e-06	0.000190238	Bacteria	Bacteroidota	Bacteroidia	Sphingobacteriales	Sphingobacteriaceae	Mucilaginibacter
49739	Rhizosphere	7.60322	-2.39078	0.708669	-3.37362	0.000741855	0.00793966	Bacteria	Pseudomonadota	Alphaproteobacteria	Rhizobiales	Xanthobacteraceae
53404	Rhizosphere	7.72559	-2.96914	0.695348	-4.27	1.95469e-05	0.000536075	Bacteria	Acidobacteriota	Acidobacteriae	Acidobacteriales	Acidobacteriaceae (Subgroup_1)	Acidipila
54244	Rhizosphere	38.2743	-3.82354	1.07438	-3.55884	0.000372501	0.0048359	Bacteria	Pseudomonadota	Gammaproteobacteria	Enterobacterales	Enterobacteriaceae	Enterobacter
57926	Rhizosphere	19.1042	-3.92244	0.943713	-4.15639	3.2332e-05	0.000806096	Bacteria	Actinomycetota	Actinobacteria	Micrococcales	Microbacteriaceae	Microbacterium
58397	Rhizosphere	10.4268	-2.07707	0.609559	-3.40749	0.000655634	0.00719231	Bacteria	Pseudomonadota	Alphaproteobacteria	Acetobacterales	Acetobacteraceae	Acidicaldus
62200	Rhizosphere	8.01612	-3.61021	0.808555	-4.46501	8.0064e-06	0.000258324	Bacteria	Actinomycetota	Actinobacteria	Micrococcales	Microbacteriaceae	Cnuibacter
66220	Rhizosphere	5.53194	-3.26619	0.881192	-3.70656	0.000210094	0.00326912	Bacteria	Chloroflexota	Ktedonobacteria	Ktedonobacterales	Ktedonobacteraceae
66519	Rhizosphere	9.50777	-1.93474	0.550216	-3.51632	0.000437568	0.00531194	Bacteria	Pseudomonadota	Alphaproteobacteria	Micropepsales	Micropepsaceae
67898	Rhizosphere	3.87121	-3.3714	0.970858	-3.4726	0.000515439	0.00601182	Archaea	Micrarchaeota	Micrarchaeia	Micrarchaeales		Candidatus Micrarchaeum
68725	Rhizosphere	41.2229	-3.61269	0.512285	-7.0521	1.76241e-12	6.44455e-10	Bacteria	Actinomycetota	Actinobacteria	Micrococcales	Microbacteriaceae
71476	Rhizosphere	24.1551	-1.58186	0.362172	-4.36771	1.25556e-05	0.000363314	Bacteria	Actinomycetota	Thermoleophilia	Solirubrobacterales	Solirubrobacteraceae	Conexibacter
71994	Rhizosphere	7.11504	-2.6669	0.782328	-3.40893	0.000652193	0.00719231	Bacteria	Pseudomonadota	Alphaproteobacteria	Caulobacterales	Caulobacteraceae	Asticcacaulis
74718	Rhizosphere	6.19605	-2.91594	0.792672	-3.67861	0.000234504	0.00350001	Bacteria	WPS-2
77875	Rhizosphere	56.4203	-2.25038	0.506088	-4.44663	8.72295e-06	0.000277365	Bacteria	Pseudomonadota	Gammaproteobacteria	Enterobacterales	Enterobacteriaceae	Enterobacter
82788	Rhizosphere	36.1985	-3.11344	0.637192	-4.88619	1.02807e-06	6.09617e-05	Bacteria	Pseudomonadota	Gammaproteobacteria	Enterobacterales	Enterobacteriaceae	Enterobacter
86750	Rhizosphere	14.1102	-2.83986	0.696349	-4.07821	4.5384e-05	0.000995724	Bacteria	Actinomycetota	Actinobacteria	Frankiales	Frankiaceae	Jatrophihabitans
86809	Rhizosphere	6.65809	-5.18435	1.46504	-3.53872	0.000402072	0.00512876	Bacteria	Patescibacteria	Parcubacteria	Candidatus	Nomurabacteria
86834	Rhizosphere	37.1045	-3.25624	0.464617	-7.00844	2.40988e-12	7.55327e-10	Bacteria	Actinomycetota	Actinobacteria	Micrococcales	Microbacteriaceae	Leifsonia
87161	Rhizosphere	10.1436	-3.90214	1.12413	-3.47124	0.000518064	0.00601182	Bacteria	Pseudomonadota	Gammaproteobacteria	Enterobacterales	Enterobacteriaceae
87384	Rhizosphere	6.90568	-2.45816	0.675594	-3.63851	0.000274217	0.00395811	Bacteria	Pseudomonadota	Gammaproteobacteria	Gammaproteobacteria Incertae Sedis	Unknown Family	Acidibacter
87519	Rhizosphere	6.62796	-2.72063	0.773348	-3.51798	0.000434838	0.00531194	Bacteria	Actinomycetota	Actinobacteria	Micrococcales	Microbacteriaceae	Microbacterium
88014	Rhizosphere	21.4628	-4.51779	0.868367	-5.20263	1.96492e-07	1.53966e-05	Bacteria	Actinomycetota	Actinobacteria	Micrococcales	Microbacteriaceae	Humibacter
88141	Rhizosphere	44.3369	-2.97213	0.824805	-3.60343	0.000314041	0.00427954	Bacteria	Actinomycetota	Actinobacteria	Micrococcales	Microbacteriaceae	Humibacter
88648	Rhizosphere	13.41	-3.56031	1.05195	-3.38448	0.000713138	0.00770752	Bacteria	Actinomycetota	Actinobacteria	Micrococcales	Microbacteriaceae	Humibacter
89184	Rhizosphere	4.28274	-4.52119	1.3411	-3.37127	0.000748235	0.00796907	Bacteria	Bacteroidota	Bacteroidia	Chitinophagales	Chitinophagaceae	Edaphobaculum
89387	Rhizosphere	4.06372	-3.3949	0.974073	-3.48526	0.000491653	0.00579939	Bacteria	Pseudomonadota	Alphaproteobacteria	Acetobacterales	Acetobacteraceae
89799	Rhizosphere	21.9485	-3.68003	0.737768	-4.98807	6.09867e-07	3.823e-05	Bacteria	Acidobacteriota	Acidobacteriae	Acidobacteriales	Acidobacteriaceae (Subgroup_1)	Acidipila
90113	Rhizosphere	2.60795	-5.0099	1.40548	-3.56456	0.000364473	0.00475984	Bacteria	Actinomycetota	Actinobacteria	Micrococcales	Microbacteriaceae	Humibacter
90704	Rhizosphere	9.59787	-3.45348	0.739088	-4.67262	2.97376e-06	0.000141836	Bacteria	Acidobacteriota	Acidobacteriae	Acidobacteriales	Acidobacteriaceae (Subgroup_1)	Acidipila
91517	Rhizosphere	6.49496	-2.72704	0.774482	-3.52112	0.000429733	0.00531194	Bacteria	Actinomycetota	Actinobacteria	Micrococcales	Microbacteriaceae	Curtobacterium
91753	Rhizosphere	10.4937	-2.78638	0.661518	-4.2121	2.53005e-05	0.000660825	Bacteria	Acidobacteriota	Acidobacteriae	Bryobacterales	Bryobacteraceae	Bryobacter
91802	Rhizosphere	9.09763	-4.6441	1.16049	-4.00184	6.28519e-05	0.00125814	Bacteria	Actinomycetota	Actinobacteria	Micrococcales	Microbacteriaceae	Humibacter
92340	Rhizosphere	5.07656	-3.72849	1.01183	-3.68491	0.000228786	0.00345422	Bacteria	Pseudomonadota	Gammaproteobacteria	Xanthomodales	Rhodanobacteraceae	Rhodanobacter
92541	Rhizosphere	5.51321	-3.01108	0.827361	-3.63937	0.000273304	0.00395811	Bacteria	Pseudomonadota	Alphaproteobacteria	Rhizobiales	Beijerinckiaceae	Methylovirgula
92694	Rhizosphere	2.66656	-4.42766	1.1849	-3.73675	0.000186413	0.00298533	Bacteria	Patescibacteria	Saccharimodia	Saccharimodales	LWQ8
92699	Rhizosphere	3.66688	-4.30248	1.17087	-3.67461	0.000238216	0.00353139	Bacteria	Bacteroidota	Bacteroidia	Sphingobacteriales	Sphingobacteriaceae	Mucilaginibacter
93333	Rhizosphere	6.95464	-4.24052	1.20142	-3.52959	0.000416196	0.0052479	Bacteria	Actinomycetota	Actinobacteria	Micrococcales	Microbacteriaceae	Humibacter
93396	Rhizosphere	10.9849	-3.01286	0.598059	-5.03773	4.71092e-07	3.28042e-05	Bacteria	Actinomycetota	Actinobacteria	Micrococcales	Microbacteriaceae	Curtobacterium
94291	Rhizosphere	7.99424	-4.44459	0.953945	-4.65917	3.17488e-06	0.000145118	Bacteria	Bacteroidota	Bacteroidia	Sphingobacteriales	Sphingobacteriaceae	Mucilaginibacter
94574	Rhizosphere	9.47528	-5.70777	1.03935	-5.49166	3.98184e-08	3.64006e-06	Bacteria	Verrucomicrobiota	Verrucomicrobiae	Pedosphaerales	Pedosphaeraceae
94857	Rhizosphere	4.30183	-3.5312	1.05255	-3.35489	0.000793961	0.008295	Bacteria	Pseudomonadota	Gammaproteobacteria	Burkholderiales	Comamodaceae	Mitsuaria
95282	Rhizosphere	9.46784	-3.28447	0.803022	-4.09013	4.31128e-05	0.000982985	Bacteria	Pseudomonadota	Gammaproteobacteria	Xanthomodales	Rhodanobacteraceae	Chujaibacter
95807	Rhizosphere	5.73142	-6.15392	1.40912	-4.3672	1.25852e-05	0.000363314	Bacteria	Patescibacteria	Saccharimodia	Saccharimodales	LWQ8
95817	Rhizosphere	4.5468	-3.61978	0.995607	-3.63575	0.000277176	0.00397467	Bacteria	Actinomycetota	Actinobacteria	Corynebacteriales	Mycobacteriaceae	Mycobacterium
99324	Rhizosphere	38.8804	-2.21984	0.587181	-3.7805	0.000156513	0.00264146	Bacteria	Bacteroidota	Bacteroidia	Sphingobacteriales	Sphingobacteriaceae	Mucilaginibacter
102971	Rhizosphere	9.27108	-3.60704	0.74186	-4.86216	1.16111e-06	6.36867e-05	Bacteria	Bacteroidota	Bacteroidia	Sphingobacteriales	Sphingobacteriaceae	Mucilaginibacter
103003	Rhizosphere	11.2452	-2.44556	0.673106	-3.63324	0.000279883	0.00398742	Bacteria	Actinomycetota	Thermoleophilia	Solirubrobacterales	Solirubrobacteraceae	Conexibacter
105771	Rhizosphere	3.88698	-3.8221	1.16056	-3.29332	0.000990135	0.00961219	Bacteria	Patescibacteria	Saccharimodia	Saccharimodales	LWQ8
106147	Rhizosphere	4.23116	-4.47962	1.30986	-3.41993	0.000626372	0.00697594	Bacteria	Planctomycetota	Planctomycetes	Isosphaerales	Isosphaeraceae	Aquisphaera
108406	Rhizosphere	4.13313	-4.4743	1.20535	-3.71203	0.000205607	0.00324637	Bacteria	Myxococcota	Polyangia	Polyangiales	BIrii41
111126	Rhizosphere	14.7092	-5.36655	0.96838	-5.54178	2.99408e-08	2.98592e-06	Bacteria	Patescibacteria	Parcubacteria	Candidatus	Jorgensenbacteria
111358	Rhizosphere	6.09432	-4.43326	1.01172	-4.38192	1.1764e-05	0.000353564	Bacteria	Patescibacteria	Saccharimodia	Saccharimodales	LWQ8
123327	Rhizosphere	6.57472	-3.06888	0.87199	-3.51939	0.000432532	0.00531194	Bacteria	Chloroflexota	Ktedonobacteria	Ktedonobacterales	JG30-KF-AS9
144023	Rhizosphere	5.58045	-3.26275	0.82431	-3.95816	7.5529e-05	0.0014536	Bacteria	Verrucomicrobiota	Verrucomicrobiae	Pedosphaerales	Pedosphaeraceae
163395	Rhizosphere	10.8152	-4.23717	1.06824	-3.96648	7.29408e-05	0.00142886	Bacteria	Patescibacteria	Saccharimodia	Saccharimodales	LWQ8
169764	Rhizosphere	8.78397	-3.01535	0.786389	-3.83443	0.000125855	0.00226332	Bacteria	Bacteroidota	Bacteroidia	Chitinophagales	Chitinophagaceae
172023	Rhizosphere	4.9236	-3.71111	1.0475	-3.54282	0.00039587	0.00507917	Bacteria	Pseudomonadota	Gammaproteobacteria	Burkholderiales	Burkholderiaceae	Burkholderia-Caballeronia-Paraburkholderia
178080	Rhizosphere	8.80414	-3.7172	0.860436	-4.32014	1.55934e-05	0.000438614	Bacteria	Patescibacteria	Saccharimodia	Saccharimodales	LWQ8
201762	Rhizosphere	8.80077	-2.96568	0.822108	-3.60741	0.000309269	0.00424086	Bacteria	Patescibacteria	Saccharimodia	Saccharimodales
208302	Rhizosphere	2.93517	-3.94863	1.13796	-3.46992	0.000520623	0.00601182	Bacteria	Chloroflexota	Ktedonobacteria	Ktedonobacterales	Ktedonobacteraceae
221880	Rhizosphere	3.81254	-3.32316	0.987568	-3.36499	0.000765455	0.00803546	Archaea	Micrarchaeota	Micrarchaeia	Micrarchaeales		Candidatus Micrarchaeum
221997	Rhizosphere	3.09305	-4.0279	1.197	-3.36499	0.000765456	0.00803546	Bacteria	Bacteroidota	Bacteroidia	Chitinophagales	Chitinophagaceae
222856	Rhizosphere	3.36607	-4.13679	1.20107	-3.44425	0.000572647	0.00647622	Bacteria	Bacillota	Bacilli	Bacillales	Planococcaceae	Solibacillus
259815	Rhizosphere	2.12065	-4.70834	1.27815	-3.68371	0.000229862	0.00345422	Archaea	Crenarchaeota	Nitrososphaeria	Nitrososphaerales	Nitrososphaeraceae	Candidatus Nitrocosmicus
278206	Rhizosphere	3.2685	-4.71943	1.35041	-3.49481	0.000474402	0.00565672	Bacteria	Bacteroidota	Bacteroidia	Chitinophagales	Chitinophagaceae	Niabella
323307	Rhizosphere	6.64241	-6.35986	1.36756	-4.65052	3.31101e-06	0.000148252	Bacteria	Patescibacteria	Saccharimodia	Saccharimodales	LWQ8
332324	Rhizosphere	5.26393	-3.77685	1.00058	-3.77465	0.000160236	0.00268364	Archaea	Thermoplasmatota	Thermoplasmata
874	Rhizoplane	18.3698	-3.38954	0.761489	-4.4512	8.53922e-06	0.000245198	Bacteria	Pseudomonadota	Alphaproteobacteria	Rhodobacterales	Rhodobacteraceae	Tabrizicola
1201	Rhizoplane	107.82	-2.34721	0.52538	-4.46764	7.90866e-06	0.000233771	Bacteria	Pseudomonadota	Alphaproteobacteria	Elsterales
1290	Rhizoplane	7.20162	-2.78672	0.746813	-3.73149	0.000190354	0.00237647	Bacteria	Chloroflexota	Ktedonobacteria	Ktedonobacterales	JG30-KF-AS9
1801	Rhizoplane	86.154	-6.28226	0.865872	-7.25541	4.00449e-13	2.68301e-10	Archaea	Crenarchaeota	Nitrososphaeria	Nitrososphaerales	Nitrososphaeraceae	Candidatus Nitrocosmicus
1891	Rhizoplane	15.9296	-5.40119	0.97968	-5.51322	3.52326e-08	2.98647e-06	Bacteria	Bacteroidota	Bacteroidia	Chitinophagales	Chitinophagaceae
1942	Rhizoplane	58.6152	-2.60305	0.692765	-3.75748	0.000171631	0.00225476	Bacteria	Pseudomonadota	Gammaproteobacteria	Burkholderiales	Burkholderiaceae	Ralstonia
2034	Rhizoplane	20.1326	-2.51367	0.598008	-4.2034	2.62933e-05	0.000539437	Bacteria	Pseudomonadota	Gammaproteobacteria	Burkholderiales	Burkholderiaceae	Burkholderia-Caballeronia-Paraburkholderia
2229	Rhizoplane	36.2942	-5.08159	0.695132	-7.31025	2.66642e-13	2.67975e-10	Bacteria	Actinomycetota	Actinobacteria	Micrococcales	Microbacteriaceae	Microbacterium
2524	Rhizoplane	1192.54	-6.06756	1.16427	-5.21145	1.87366e-07	1.29864e-05	Bacteria	Bacillota	Bacilli	Bacillales	Bacillaceae	Bacillus
2554	Rhizoplane	17.4228	-3.06654	0.727857	-4.21311	2.51878e-05	0.000539437	Bacteria	Actinomycetota	Actinobacteria	Corynebacteriales	Mycobacteriaceae	Mycobacterium
2776	Rhizoplane	56.4759	-2.70955	0.546447	-4.95849	7.10415e-07	3.96649e-05	Bacteria	Acidobacteriota	Acidobacteriae	Acidobacteriales	Acidobacteriaceae (Subgroup_1)	Granulicella
3008	Rhizoplane	30.6521	-3.47128	0.676429	-5.13177	2.87033e-07	1.92312e-05	Bacteria	Pseudomonadota	Gammaproteobacteria	Xanthomodales	Rhodanobacteraceae	Chujaibacter
3158	Rhizoplane	24.4661	-2.62859	0.680792	-3.86107	0.000112891	0.00164429	Bacteria	Acidobacteriota	Acidobacteriae	Bryobacterales	Bryobacteraceae	Bryobacter
3405	Rhizoplane	39.4588	-2.92424	0.758401	-3.8558	0.000115352	0.00166804	Bacteria	Pseudomonadota	Gammaproteobacteria	Xanthomodales	Rhodanobacteraceae	Chujaibacter
4006	Rhizoplane	14.2953	-3.47952	0.824328	-4.22104	2.43179e-05	0.000531293	Bacteria	Pseudomonadota	Alphaproteobacteria	Sphingomodales	Sphingomodaceae	Sphingomos
4392	Rhizoplane	16.6833	-3.15431	0.666946	-4.72948	2.25091e-06	8.53646e-05	Bacteria	Pseudomonadota	Gammaproteobacteria	Xanthomodales	Rhodanobacteraceae	Rhodanobacter
4404	Rhizoplane	4.22199	-4.14974	1.15868	-3.58145	0.000341695	0.00390231	Bacteria	Pseudomonadota	Alphaproteobacteria	Rhizobiales	Rhizobiaceae	Pseudaminobacter
4929	Rhizoplane	32.4912	-2.75644	0.496195	-5.55517	2.77348e-08	2.93405e-06	Bacteria	Actinomycetota	Actinobacteria	Micrococcales	Microbacteriaceae	Microbacterium
5151	Rhizoplane	8.23508	-2.7629	0.717702	-3.84965	0.000118286	0.00169825	Bacteria	Acidobacteriota	Acidobacteriae	Acidobacteriales	Acidobacteriaceae (Subgroup_1)	Granulicella
5299	Rhizoplane	14.388	-2.92236	0.763213	-3.82902	0.000128655	0.00180836	Bacteria	Pseudomonadota	Alphaproteobacteria	Rhizobiales	Devosiaceae	Devosia
5377	Rhizoplane	13.474	-2.14148	0.569162	-3.76251	0.000168217	0.00222445	Bacteria	Pseudomonadota	Gammaproteobacteria	Gammaproteobacteria Incertae Sedis	Unknown Family	Acidibacter
5583	Rhizoplane	8.15262	-4.04815	1.1079	-3.6539	0.000258284	0.00305382	Bacteria	Pseudomonadota	Alphaproteobacteria	Rhizobiales	Rhizobiaceae	Mesorhizobium
5802	Rhizoplane	9.39525	-2.3652	0.696078	-3.39789	0.000679085	0.00668798	Bacteria	Actinomycetota	Acidimicrobiia	IMCC26256
6365	Rhizoplane	4.0574	-5.91854	1.40715	-4.20604	2.5988e-05	0.000539437	Bacteria	Bacteroidota	Bacteroidia	Chitinophagales	Chitinophagaceae
6761	Rhizoplane	49.3316	-2.86604	0.581188	-4.93135	8.16628e-07	4.31953e-05	Bacteria	Pseudomonadota	Alphaproteobacteria	Rhizobiales	Xanthobacteraceae	Bradyrhizobium
6939	Rhizoplane	9.29055	-3.341	0.72756	-4.59206	4.38896e-06	0.00014462	Bacteria	Acidobacteriota	Acidobacteriae	Acidobacteriales	Acidobacteriaceae (Subgroup_1)	Occallatibacter
6988	Rhizoplane	28.5067	-4.57622	0.997495	-4.58771	4.48131e-06	0.000144644	Bacteria	Actinomycetota	Actinobacteria	Corynebacteriales	Mycobacteriaceae	Mycobacterium
7116	Rhizoplane	19.5147	-2.88213	0.521472	-5.52692	3.2591e-08	2.97763e-06	Bacteria	Actinomycetota	Acidimicrobiia	IMCC26256
7784	Rhizoplane	9.09722	-5.88284	1.2304	-4.78125	1.74208e-06	7.14607e-05	Bacteria	Bacteroidota	Bacteroidia	Chitinophagales	Chitinophagaceae
8382	Rhizoplane	15.2544	-4.28375	0.848999	-5.04564	4.51994e-07	2.83909e-05	Bacteria	Pseudomonadota	Alphaproteobacteria	Rhizobiales	Xanthobacteraceae	Rhodopseudomos
8394	Rhizoplane	400.076	-5.09802	1.32542	-3.84634	0.000119896	0.00170915	Bacteria	Pseudomonadota	Gammaproteobacteria	Enterobacterales	Enterobacteriaceae	Kosakonia
8416	Rhizoplane	62.0632	-2.73913	0.597543	-4.58399	4.5619e-06	0.000144644	Bacteria	Pseudomonadota	Gammaproteobacteria	Xanthomodales	Rhodanobacteraceae	Dyella
8571	Rhizoplane	12.2468	-3.73013	0.953961	-3.91015	9.22386e-05	0.00142615	Bacteria	Pseudomonadota	Gammaproteobacteria	Xanthomodales	Rhodanobacteraceae	Chujaibacter
8672	Rhizoplane	10.5087	-2.61017	0.736109	-3.5459	0.000391278	0.00439166	Bacteria	Pseudomonadota	Gammaproteobacteria	Xanthomodales	Rhodanobacteraceae	Rhodanobacter
9019	Rhizoplane	5.37811	-4.10937	1.08969	-3.77113	0.000162513	0.00216325	Bacteria	Actinomycetota	Actinobacteria	Corynebacteriales	Nocardiaceae	Nocardia
9280	Rhizoplane	101.488	-2.0994	0.485343	-4.32561	1.52112e-05	0.000375949	Bacteria	Pseudomonadota	Gammaproteobacteria	Enterobacterales	Enterobacteriaceae	Klebsiella
10365	Rhizoplane	100.145	-3.43067	0.499746	-6.86482	6.65766e-12	2.23032e-09	Bacteria	Pseudomonadota	Alphaproteobacteria	Rhizobiales	Devosiaceae	Devosia
10576	Rhizoplane	7.34037	-4.64159	1.29249	-3.59121	0.000329147	0.00378049	Bacteria	Pseudomonadota	Gammaproteobacteria	Burkholderiales	Alcaligeceae	Achromobacter
10615	Rhizoplane	222.934	-4.15326	0.585145	-7.09783	1.26728e-12	6.36806e-10	Bacteria	Actinomycetota	Actinobacteria	Micrococcales	Microbacteriaceae	Microbacterium
11110	Rhizoplane	7.21031	-5.55535	1.51436	-3.66844	0.000244031	0.00290238	Bacteria	Bacteroidota	Bacteroidia	Chitinophagales	Chitinophagaceae
12532	Rhizoplane	23.7794	-2.38085	0.694618	-3.42756	0.000609024	0.00618252	Bacteria	Pseudomonadota	Gammaproteobacteria	Burkholderiales	Alcaligeceae
12694	Rhizoplane	6.66843	-3.5767	1.0121	-3.53394	0.00040942	0.00442438	Bacteria	Bacteroidota	Bacteroidia	Chitinophagales	Chitinophagaceae	Puia
12782	Rhizoplane	11.3542	-3.67728	0.784007	-4.69036	2.72725e-06	9.96684e-05	Bacteria	Pseudomonadota	Gammaproteobacteria	Xanthomodales	Rhodanobacteraceae	Rhodanobacter
13329	Rhizoplane	7.73803	-4.69866	1.12907	-4.16154	3.16113e-05	0.000635387	Bacteria	Actinomycetota	Actinobacteria	Micrococcales	Microbacteriaceae	Humibacter
13617	Rhizoplane	22.9653	-3.07666	0.558266	-5.5111	3.56593e-08	2.98647e-06	Bacteria	Pseudomonadota	Gammaproteobacteria	Burkholderiales	Comamodaceae
13720	Rhizoplane	28.9281	-2.62728	0.554273	-4.74004	2.13676e-06	8.25939e-05	Bacteria	Pseudomonadota	Gammaproteobacteria	Xanthomodales	Rhodanobacteraceae	Rhodanobacter
14231	Rhizoplane	152.174	-4.26395	0.537196	-7.93743	2.06422e-15	4.14907e-12	Bacteria	Actinomycetota	Actinobacteria	Micrococcales	Microbacteriaceae	Humibacter
14480	Rhizoplane	30.0212	-2.69854	0.608602	-4.434	9.24998e-06	0.000258662	Bacteria	Pseudomonadota	Alphaproteobacteria	Acetobacterales	Acetobacteraceae
15230	Rhizoplane	47.2155	-2.25308	0.553748	-4.06878	4.72609e-05	0.000866766	Bacteria	Pseudomonadota	Gammaproteobacteria	Burkholderiales	Burkholderiaceae	Burkholderia-Caballeronia-Paraburkholderia
15340	Rhizoplane	4.79382	-3.87932	1.19106	-3.25703	0.00112586	0.00973268	Bacteria	Pseudomonadota	Gammaproteobacteria	Xanthomodales	Rhodanobacteraceae	Chujaibacter
15862	Rhizoplane	10.1534	-3.0905	0.709729	-4.35448	1.33383e-05	0.000343718	Bacteria	Actinomycetota	Actinobacteria	Micrococcales	Intrasporangiaceae	Knoellia
16513	Rhizoplane	12.3605	-3.43555	0.87334	-3.9338	8.36127e-05	0.0013028	Bacteria	Pseudomonadota	Alphaproteobacteria	Rhizobiales	Rhizobiaceae	Pseudaminobacter
17837	Rhizoplane	237.683	-2.26061	0.567266	-3.9851	6.7453e-05	0.0011205	Bacteria	Pseudomonadota	Gammaproteobacteria	Enterobacterales	Enterobacteriaceae
17937	Rhizoplane	36.8793	-4.08494	0.706162	-5.78471	7.26371e-09	9.12503e-07	Bacteria	Actinomycetota	Actinobacteria	Micrococcales	Dermacoccaceae	Flexivirga
19189	Rhizoplane	23.9951	-3.31963	0.629279	-5.2753	1.32542e-07	9.51465e-06	Bacteria	Actinomycetota	Actinobacteria	Propionibacteriales	Nocardioidaceae	Marmoricola
19274	Rhizoplane	32.1591	-2.75378	0.62209	-4.42666	9.57015e-06	0.000263507	Bacteria	Acidobacteriota	Acidobacteriae	Acidobacteriales	Acidobacteriaceae (Subgroup_1)	Granulicella
20467	Rhizoplane	24.6753	-2.3889	0.604808	-3.94985	7.82017e-05	0.0012475	Bacteria	Pseudomonadota	Alphaproteobacteria	Rhizobiales	Devosiaceae	Arsenicitalea
22171	Rhizoplane	6.43328	-3.44682	0.917872	-3.75523	0.000173184	0.00226039	Bacteria	Pseudomonadota	Alphaproteobacteria	Acetobacterales	Acetobacteraceae
22733	Rhizoplane	8.11226	-6.3037	1.65	-3.82043	0.000133221	0.00184671	Bacteria	Chloroflexota	Ktedonobacteria	C0119
23441	Rhizoplane	39.2987	-4.14641	0.748605	-5.53884	3.04479e-08	2.97763e-06	Bacteria	Actinomycetota	Actinobacteria	Micrococcales	Dermacoccaceae	Flexivirga
23830	Rhizoplane	9.68294	-3.07459	0.758257	-4.05481	5.01761e-05	0.000888824	Bacteria	Actinomycetota	Actinobacteria	Micrococcales	Microbacteriaceae	Microbacterium
23937	Rhizoplane	6.5551	-5.39512	1.45963	-3.69622	0.000218829	0.00269667	Bacteria	Bacteroidota	Bacteroidia	Chitinophagales	Chitinophagaceae	Dinghuibacter
25139	Rhizoplane	61.2671	-4.31737	0.896465	-4.81599	1.46468e-06	6.26386e-05	Bacteria	Actinomycetota	Actinobacteria	Micrococcales	Microbacteriaceae	Microbacterium
27784	Rhizoplane	9.24005	-5.90155	1.4258	-4.1391	3.48672e-05	0.000693892	Bacteria	Pseudomonadota	Alphaproteobacteria	Rhizobiales	Rhizobiaceae	Allorhizobium-Neorhizobium-Pararhizobium-Rhizobium
28633	Rhizoplane	25.2395	-2.4451	0.603175	-4.05371	5.04109e-05	0.000888824	Bacteria	Actinomycetota	Thermoleophilia	Solirubrobacterales	Solirubrobacteraceae	Conexibacter
28952	Rhizoplane	4.02984	-4.69686	1.37569	-3.41419	0.000639718	0.00636551	Bacteria	Verrucomicrobiota	Verrucomicrobiae	Pedosphaerales	Pedosphaeraceae
31240	Rhizoplane	105.213	-3.96978	0.944141	-4.20465	2.61488e-05	0.000539437	Bacteria	Actinomycetota	Actinobacteria	Micrococcales	Microbacteriaceae	Humibacter
31466	Rhizoplane	34.9106	-6.88223	1.04019	-6.61634	3.68199e-11	1.05726e-08	Bacteria	Bacteroidota	Bacteroidia	Sphingobacteriales	Sphingobacteriaceae	Pedobacter
33928	Rhizoplane	24.9018	-3.87687	0.938735	-4.12988	3.62948e-05	0.000708276	Bacteria	Pseudomonadota	Alphaproteobacteria	Rhizobiales	Rhizobiaceae	Allorhizobium-Neorhizobium-Pararhizobium-Rhizobium
34382	Rhizoplane	8.4358	-3.57273	0.895695	-3.98878	6.64127e-05	0.00111241	Bacteria	Pseudomonadota	Alphaproteobacteria	Caulobacterales	Caulobacteraceae
34629	Rhizoplane	117.75	-2.68881	0.665388	-4.04097	5.32317e-05	0.000913477	Bacteria	Actinomycetota	Actinobacteria	Frankiales	Frankiaceae	Jatrophihabitans
38330	Rhizoplane	7.08744	-3.62601	1.04372	-3.47411	0.000512556	0.00533802	Bacteria	Pseudomonadota	Gammaproteobacteria	Burkholderiales	Nitrosomodaceae	Nitrosospira
39198	Rhizoplane	4.71163	-4.36897	1.3085	-3.33891	0.000841075	0.00789982	Bacteria	Bacteroidota	Bacteroidia	Chitinophagales	Chitinophagaceae
40124	Rhizoplane	8.25177	-5.7297	1.22921	-4.66127	3.14269e-06	0.000111987	Bacteria	Bacillota	Bacilli	Bacillales	Planococcaceae	Solibacillus
40416	Rhizoplane	65.2392	-4.0911	0.798318	-5.12464	2.981e-07	1.93284e-05	Bacteria	Pseudomonadota	Alphaproteobacteria	Rhizobiales	Beijerinckiaceae	Rhodoblastus
41010	Rhizoplane	7.59018	-3.21713	0.886432	-3.6293	0.00028419	0.00332106	Bacteria	Pseudomonadota	Alphaproteobacteria	Reyranellales	Reyranellaceae	Reyranella
41049	Rhizoplane	6.22794	-3.46681	0.997529	-3.4754	0.000510097	0.00533802	Bacteria	Chloroflexota	Ktedonobacteria	Ktedonobacterales	JG30-KF-AS9
42022	Rhizoplane	89.3911	-5.90554	1.10126	-5.36253	8.20651e-08	6.34426e-06	Bacteria	Patescibacteria	Saccharimodia	Saccharimodales	LWQ8
42254	Rhizoplane	4.02353	-5.29708	1.3395	-3.95451	7.66927e-05	0.00124316	Bacteria	Patescibacteria	Saccharimodia	Saccharimodales	Saccharimodaceae	TM7a
42731	Rhizoplane	12.1928	-3.33215	1.00042	-3.33075	0.000866133	0.00805985	Bacteria	Bacteroidota	Bacteroidia	Sphingobacteriales	Sphingobacteriaceae	Mucilaginibacter
43892	Rhizoplane	10.4635	-4.2815	0.940941	-4.55023	5.3588e-06	0.00016571	Bacteria	Pseudomonadota	Gammaproteobacteria	Burkholderiales	Burkholderiaceae	Burkholderia-Caballeronia-Paraburkholderia
47788	Rhizoplane	15.7328	-3.15724	0.635914	-4.96488	6.87423e-07	3.94777e-05	Bacteria	Actinomycetota	Thermoleophilia	Solirubrobacterales	Solirubrobacteraceae	Conexibacter
48108	Rhizoplane	10.3224	-5.46946	1.23877	-4.41525	1.00892e-05	0.000274045	Bacteria	Bacteroidota	Bacteroidia	Sphingobacteriales	Sphingobacteriaceae	Mucilaginibacter
53404	Rhizoplane	6.31622	-3.54505	0.962197	-3.68433	0.000229304	0.00275989	Bacteria	Acidobacteriota	Acidobacteriae	Acidobacteriales	Acidobacteriaceae (Subgroup_1)	Acidipila
54244	Rhizoplane	127.92	-3.94175	1.0001	-3.94133	8.10302e-05	0.00128245	Bacteria	Pseudomonadota	Gammaproteobacteria	Enterobacterales	Enterobacteriaceae	Enterobacter
54384	Rhizoplane	7.07789	-4.144	1.22951	-3.37045	0.000750462	0.0072043	Bacteria	Patescibacteria	Saccharimodia	Saccharimodales	Saccharimodaceae	TM7a
57926	Rhizoplane	29.6432	-3.13245	0.804104	-3.89557	9.79666e-05	0.00148979	Bacteria	Actinomycetota	Actinobacteria	Micrococcales	Microbacteriaceae	Microbacterium
62200	Rhizoplane	9.8163	-4.38898	1.03155	-4.25473	2.09304e-05	0.000478069	Bacteria	Actinomycetota	Actinobacteria	Micrococcales	Microbacteriaceae	Cnuibacter
67765	Rhizoplane	206.211	-2.2164	0.562961	-3.93704	8.24939e-05	0.00129541	Bacteria	Pseudomonadota	Gammaproteobacteria	Enterobacterales	Enterobacteriaceae	Enterobacter
68725	Rhizoplane	52.1351	-3.89645	0.673289	-5.78718	7.1578e-09	9.12503e-07	Bacteria	Actinomycetota	Actinobacteria	Micrococcales	Microbacteriaceae
73146	Rhizoplane	14.4628	-3.5466	0.843759	-4.20334	2.63009e-05	0.000539437	Bacteria	Pseudomonadota	Alphaproteobacteria	Rhizobiales	Rhizobiaceae	Pseudaminobacter
74718	Rhizoplane	8.37546	-4.74354	1.01812	-4.65911	3.17575e-06	0.000111987	Bacteria	WPS-2
78807	Rhizoplane	4.62817	-4.89088	1.4562	-3.35867	0.000783188	0.00742551	Bacteria	Pseudomonadota	Alphaproteobacteria	Rhizobiales	Rhizobiaceae	Allorhizobium-Neorhizobium-Pararhizobium-Rhizobium
82788	Rhizoplane	137.15	-4.24255	0.720911	-5.88498	3.98104e-09	7.27445e-07	Bacteria	Pseudomonadota	Gammaproteobacteria	Enterobacterales	Enterobacteriaceae	Enterobacter
86696	Rhizoplane	7.37134	-4.23258	1.03701	-4.08153	4.47409e-05	0.000832677	Bacteria	Pseudomonadota	Alphaproteobacteria	Rhizobiales	Rhizobiaceae	Pseudaminobacter
86750	Rhizoplane	20.2025	-3.69793	0.631027	-5.86018	4.62359e-09	7.74452e-07	Bacteria	Actinomycetota	Actinobacteria	Frankiales	Frankiaceae	Jatrophihabitans
86771	Rhizoplane	11.542	-4.20284	0.863343	-4.8681	1.12678e-06	5.28461e-05	Bacteria	Pseudomonadota	Alphaproteobacteria	Sphingomodales	Sphingomodaceae	Sphingomos
86834	Rhizoplane	29.9978	-3.64208	0.96562	-3.77175	0.000162105	0.00216325	Bacteria	Actinomycetota	Actinobacteria	Micrococcales	Microbacteriaceae	Leifsonia
87107	Rhizoplane	24.0525	-3.13841	0.677285	-4.63382	3.58983e-06	0.000122298	Bacteria	Pseudomonadota	Gammaproteobacteria	Enterobacterales	Enterobacteriaceae	Enterobacter
87169	Rhizoplane	42.6331	-5.184	1.51001	-3.43309	0.000596748	0.00608865	Bacteria	Bacillota	Bacilli	Paenibacillales	Paenibacillaceae	Paenibacillus
87385	Rhizoplane	6.64326	-4.39695	1.17781	-3.73315	0.000189102	0.00237559	Bacteria	Pseudomonadota	Alphaproteobacteria	Rhizobiales	Rhizobiaceae
87394	Rhizoplane	4.16677	-5.36243	1.40191	-3.82508	0.000130729	0.00182476	Bacteria	Patescibacteria	Saccharimodia	Saccharimodales	LWQ8
88014	Rhizoplane	18.1525	-5.05804	1.04362	-4.84662	1.25582e-06	5.60931e-05	Bacteria	Actinomycetota	Actinobacteria	Micrococcales	Microbacteriaceae	Humibacter
88021	Rhizoplane	19.2582	-5.91594	1.54057	-3.8401	0.000122986	0.00174086	Bacteria	Pseudomonadota	Gammaproteobacteria	Burkholderiales	Chromobacteriaceae	Chromobacterium
88141	Rhizoplane	41.5246	-4.64317	0.951874	-4.87792	1.07209e-06	5.25585e-05	Bacteria	Actinomycetota	Actinobacteria	Micrococcales	Microbacteriaceae	Humibacter
88648	Rhizoplane	19.3305	-3.25129	0.882151	-3.68564	0.00022813	0.00275989	Bacteria	Actinomycetota	Actinobacteria	Micrococcales	Microbacteriaceae	Humibacter
88983	Rhizoplane	15.0866	-4.54134	1.12431	-4.03923	5.3627e-05	0.000913477	Bacteria	Bacillota	Bacilli	Bacillales	Bacillaceae	Bacillus
89008	Rhizoplane	15.1488	-4.35514	1.16264	-3.74592	0.000179734	0.00231156	Bacteria	Bacillota	Bacilli	Paenibacillales	Paenibacillaceae	Paenibacillus
89073	Rhizoplane	18.9049	-5.40492	1.33205	-4.05759	4.95816e-05	0.000888824	Bacteria	Bacillota	Bacilli	Paenibacillales	Paenibacillaceae	Paenibacillus
89184	Rhizoplane	8.83561	-5.25627	1.60428	-3.2764	0.00105139	0.00939243	Bacteria	Bacteroidota	Bacteroidia	Chitinophagales	Chitinophagaceae	Edaphobaculum
89252	Rhizoplane	8.90926	-5.85848	1.65504	-3.53977	0.000400474	0.00442281	Bacteria	Pseudomonadota	Gammaproteobacteria	Enterobacterales	Enterobacteriaceae	Kosakonia
89387	Rhizoplane	5.21816	-2.90524	0.859038	-3.38197	0.000719673	0.00702206	Bacteria	Pseudomonadota	Alphaproteobacteria	Acetobacterales	Acetobacteraceae
89504	Rhizoplane	30.2003	-4.69162	1.02393	-4.582	4.60559e-06	0.000144644	Bacteria	Bacillota	Bacilli	Paenibacillales	Paenibacillaceae	Paenibacillus
89741	Rhizoplane	9.08957	-4.82413	1.47702	-3.26613	0.00109026	0.00956956	Bacteria	Pseudomonadota	Gammaproteobacteria	Enterobacterales	Enterobacteriaceae	Enterobacter
89799	Rhizoplane	13.4686	-3.15795	0.780946	-4.04375	5.26026e-05	0.000911476	Bacteria	Acidobacteriota	Acidobacteriae	Acidobacteriales	Acidobacteriaceae (Subgroup_1)	Acidipila
89998	Rhizoplane	39.9011	-5.84569	1.33505	-4.37862	1.19432e-05	0.000311765	Bacteria	Bacillota	Bacilli	Bacillales	Bacillaceae	Bacillus
90113	Rhizoplane	3.77506	-4.5809	1.24741	-3.67234	0.000240338	0.00287548	Bacteria	Actinomycetota	Actinobacteria	Micrococcales	Microbacteriaceae	Humibacter
90599	Rhizoplane	29.4688	-5.6878	1.6159	-3.51989	0.000431727	0.00464049	Bacteria	Bacillota	Bacilli	Paenibacillales	Paenibacillaceae	Paenibacillus
90630	Rhizoplane	57.9305	-5.63583	1.72386	-3.2693	0.00107812	0.00954639	Bacteria	Pseudomonadota	Gammaproteobacteria	Enterobacterales	Enterobacteriaceae	Kosakonia
90674	Rhizoplane	5.43212	-4.0629	1.05004	-3.86927	0.00010916	0.00160155	Bacteria	Pseudomonadota	Alphaproteobacteria	Acetobacterales	Acetobacteraceae	Acidicaldus
90704	Rhizoplane	11.9282	-4.9605	0.897403	-5.52761	3.24615e-08	2.97763e-06	Bacteria	Acidobacteriota	Acidobacteriae	Acidobacteriales	Acidobacteriaceae (Subgroup_1)	Acidipila
91753	Rhizoplane	8.22937	-2.76974	0.749625	-3.69484	0.000220027	0.00269667	Bacteria	Acidobacteriota	Acidobacteriae	Bryobacterales	Bryobacteraceae	Bryobacter
91802	Rhizoplane	9.68638	-5.00041	1.04958	-4.76421	1.89592e-06	7.62159e-05	Bacteria	Actinomycetota	Actinobacteria	Micrococcales	Microbacteriaceae	Humibacter
92091	Rhizoplane	10.0228	-3.82188	0.986736	-3.87325	0.000107393	0.0015872	Bacteria	Pseudomonadota	Alphaproteobacteria	Sphingomodales	Sphingomodaceae	Sphingomos
92541	Rhizoplane	7.71388	-3.08432	0.720349	-4.2817	1.85467e-05	0.000438575	Bacteria	Pseudomonadota	Alphaproteobacteria	Rhizobiales	Beijerinckiaceae	Methylovirgula
92699	Rhizoplane	4.68557	-6.12033	1.42097	-4.30714	1.65382e-05	0.000396493	Bacteria	Bacteroidota	Bacteroidia	Sphingobacteriales	Sphingobacteriaceae	Mucilaginibacter
93396	Rhizoplane	14.8145	-4.13093	0.779435	-5.2999	1.15865e-07	8.62552e-06	Bacteria	Actinomycetota	Actinobacteria	Micrococcales	Microbacteriaceae	Curtobacterium
93633	Rhizoplane	38.2423	-4.97527	1.03217	-4.82019	1.43423e-06	6.26386e-05	Bacteria	Bacillota	Bacilli	Paenibacillales	Paenibacillaceae	Paenibacillus
93641	Rhizoplane	20.8617	-3.79469	1.16348	-3.26151	0.00110819	0.00967841	Bacteria	Pseudomonadota	Gammaproteobacteria	Burkholderiales	Burkholderiaceae	Burkholderia-Caballeronia-Paraburkholderia
93827	Rhizoplane	12.3569	-5.77196	1.41082	-4.09121	4.29133e-05	0.000806129	Bacteria	Bacillota	Bacilli	Bacillales	Bacillaceae	Bacillus
93838	Rhizoplane	14.4118	-3.32452	0.932971	-3.56337	0.000366129	0.00413437	Bacteria	Pseudomonadota	Gammaproteobacteria	Enterobacterales	Enterobacteriaceae	Enterobacter
94291	Rhizoplane	14.7132	-4.47432	1.20767	-3.70492	0.000211457	0.00262364	Bacteria	Bacteroidota	Bacteroidia	Sphingobacteriales	Sphingobacteriaceae	Mucilaginibacter
94574	Rhizoplane	8.25286	-5.76087	1.38343	-4.16419	3.12459e-05	0.000634387	Bacteria	Verrucomicrobiota	Verrucomicrobiae	Pedosphaerales	Pedosphaeraceae
94691	Rhizoplane	6.32154	-5.94895	1.5886	-3.74478	0.000180555	0.00231156	Bacteria	Pseudomonadota	Gammaproteobacteria	Enterobacterales	Enterobacteriaceae	Kosakonia
94705	Rhizoplane	10.4285	-6.08272	1.68469	-3.61058	0.000305514	0.0035403	Bacteria	Bacillota	Bacilli	Bacillales	Bacillaceae	Bacillus
95223	Rhizoplane	16.5673	-5.42924	1.60617	-3.38024	0.000724218	0.00703226	Bacteria	Pseudomonadota	Gammaproteobacteria	Enterobacterales	Enterobacteriaceae	Kosakonia
95282	Rhizoplane	16.6346	-3.54976	0.840274	-4.22453	2.39436e-05	0.000528864	Bacteria	Pseudomonadota	Gammaproteobacteria	Xanthomodales	Rhodanobacteraceae	Chujaibacter
95807	Rhizoplane	7.7972	-6.276	1.32132	-4.7498	2.03614e-06	8.0248e-05	Bacteria	Patescibacteria	Saccharimodia	Saccharimodales	LWQ8
95817	Rhizoplane	7.27474	-4.2082	1.08561	-3.87636	0.000106032	0.0015787	Bacteria	Actinomycetota	Actinobacteria	Corynebacteriales	Mycobacteriaceae	Mycobacterium
95895	Rhizoplane	29.0987	-4.85047	0.979872	-4.9501	7.41735e-07	4.02942e-05	Bacteria	Pseudomonadota	Gammaproteobacteria	Enterobacterales	Enterobacteriaceae	Klebsiella
96495	Rhizoplane	5.98502	-4.19805	1.15357	-3.63917	0.000273521	0.00321507	Bacteria	Pseudomonadota	Alphaproteobacteria	Rhizobiales	Xanthobacteraceae
96533	Rhizoplane	14.7511	-4.96279	1.15234	-4.30671	1.65699e-05	0.000396493	Bacteria	Pseudomonadota	Gammaproteobacteria	Enterobacterales	Enterobacteriaceae	Klebsiella
102971	Rhizoplane	14.7466	-4.38457	0.893157	-4.90907	9.15095e-07	4.59835e-05	Bacteria	Bacteroidota	Bacteroidia	Sphingobacteriales	Sphingobacteriaceae	Mucilaginibacter
103003	Rhizoplane	13.5679	-2.30848	0.709236	-3.25488	0.00113441	0.00974429	Bacteria	Actinomycetota	Thermoleophilia	Solirubrobacterales	Solirubrobacteraceae	Conexibacter
111126	Rhizoplane	8.22739	-6.33659	1.1368	-5.57406	2.48872e-08	2.77907e-06	Bacteria	Patescibacteria	Parcubacteria	Candidatus	Jorgensenbacteria
125989	Rhizoplane	8.43066	-4.40134	1.11013	-3.9647	7.34885e-05	0.00121075	Bacteria	Actinomycetota	Actinobacteria	Micrococcales	Dermacoccaceae	Flexivirga
137823	Rhizoplane	21.6844	-4.9057	1.10647	-4.43364	9.26551e-06	0.000258662	Bacteria	Actinomycetota	Actinobacteria	Micrococcales	Dermacoccaceae	Flexivirga
145622	Rhizoplane	25.454	-4.24974	1.28542	-3.30612	0.000945974	0.00862186	Bacteria	Pseudomonadota	Gammaproteobacteria	Enterobacterales	Enterobacteriaceae
163395	Rhizoplane	5.81626	-4.2169	1.02691	-4.10641	4.01855e-05	0.000762009	Bacteria	Patescibacteria	Saccharimodia	Saccharimodales	LWQ8
164670	Rhizoplane	9.69247	-5.98416	1.49335	-4.00721	6.14404e-05	0.00103778	Bacteria	Patescibacteria	Saccharimodia	Saccharimodales
172023	Rhizoplane	2.95337	-5.46093	1.34244	-4.06792	4.7435e-05	0.000866766	Bacteria	Pseudomonadota	Gammaproteobacteria	Burkholderiales	Burkholderiaceae	Burkholderia-Caballeronia-Paraburkholderia
178080	Rhizoplane	10.1819	-6.06294	1.30565	-4.64361	3.42377e-06	0.000118651	Bacteria	Patescibacteria	Saccharimodia	Saccharimodales	LWQ8
179007	Rhizoplane	5.25924	-6.26472	1.40522	-4.45819	8.26562e-06	0.000240781	Bacteria	Bacteroidota	Bacteroidia	Chitinophagales	Chitinophagaceae
201762	Rhizoplane	10.4315	-4.79951	0.987046	-4.8625	1.15913e-06	5.29514e-05	Bacteria	Patescibacteria	Saccharimodia	Saccharimodales
216778	Rhizoplane	7.73256	-4.26941	1.01543	-4.20452	2.61636e-05	0.000539437	Bacteria	Pseudomonadota	Alphaproteobacteria	Rhizobiales	Devosiaceae	Devosia
222856	Rhizoplane	19.0046	-5.91209	1.25859	-4.6974	2.63491e-06	9.80772e-05	Bacteria	Bacillota	Bacilli	Bacillales	Planococcaceae	Solibacillus
237846	Rhizoplane	5.28196	-5.09725	1.158	-4.40176	1.07375e-05	0.000283979	Bacteria	Patescibacteria	Saccharimodia	Saccharimodales	LWQ8
259657	Rhizoplane	18.9738	-5.3179	1.52298	-3.49178	0.000479815	0.00504937	Bacteria	Pseudomonadota	Gammaproteobacteria	Enterobacterales	Enterobacteriaceae	Kosakonia
259815	Rhizoplane	5.50219	-5.73777	1.52094	-3.77251	0.000161612	0.00216325	Archaea	Crenarchaeota	Nitrososphaeria	Nitrososphaerales	Nitrososphaeraceae	Candidatus Nitrocosmicus
269386	Rhizoplane	5.2913	-5.08122	1.49594	-3.39667	0.000682108	0.00668798	Bacteria	Pseudomonadota	Gammaproteobacteria	Enterobacterales	Enterobacteriaceae	Kosakonia
278206	Rhizoplane	5.0914	-5.61715	1.47425	-3.81018	0.000138868	0.00191181	Bacteria	Bacteroidota	Bacteroidia	Chitinophagales	Chitinophagaceae	Niabella
321633	Rhizoplane	3.87694	-5.22694	1.48982	-3.50844	0.000450737	0.00479355	Archaea	Crenarchaeota	Nitrososphaeria	Nitrososphaerales	Nitrososphaeraceae
323307	Rhizoplane	5.93332	-5.87247	1.17637	-4.99205	5.97426e-07	3.53184e-05	Bacteria	Patescibacteria	Saccharimodia	Saccharimodales	LWQ8
347258	Rhizoplane	4.6158	-5.48694	1.67548	-3.27484	0.00105723	0.00940275	Bacteria	Pseudomonadota	Gammaproteobacteria	Enterobacterales	Enterobacteriaceae	Klebsiella
362376	Rhizoplane	9.5586	-21.9739	3.19825	-6.8706	6.39339e-12	2.23032e-09	Bacteria	Patescibacteria	Saccharimodia	Saccharimodales	Saccharimodaceae	TM7a
774214	Rhizoplane	33.0207	-8.35243	1.43399	-5.82461	5.7247e-09	8.85126e-07	Bacteria	Bacteroidota	Bacteroidia	Flavobacteriales	Weeksellaceae	Chryseobacterium

## Sheet: +FS depleted
Supplementary Table 5: Differential abundance analysis of ASVs that were found to be depleted in +FS relative to +FN control, at the three various compartments (bulk soil, rhizosphere and rhizoplane)
ASV	Niches	baseMean	log2FoldChange	lfcSE	stat	pvalue	padj	kingdom	Phylum	Class	Order	Family	Genus
7	Bulk soil	31.911	-2.22477	0.573185	-3.88141	0.000103851	0.00127354	Bacteria	Acidobacteriota	Acidobacteriae	Solibacterales	Solibacteraceae	Candidatus Solibacter		-
52	Bulk soil	102.914	-2.66032	0.74127	-3.58887	0.000332117	0.00294233	Bacteria	Acidobacteriota	Acidobacteriae	Acidobacteriales
132	Bulk soil	108.107	-1.74383	0.385757	-4.52054	6.16817e-06	0.000159238	Bacteria	Acidobacteriota	Acidobacteriae	Acidobacteriales
205	Bulk soil	21.5172	-2.68062	0.785242	-3.41375	0.000640761	0.00483163	Bacteria	Acidobacteriota	Acidobacteriae	Subgroup_2
225	Bulk soil	34.3503	-2.42269	0.465096	-5.209	1.89859e-07	1.5799e-05	Bacteria	Acidobacteriota	Acidobacteriae	Subgroup_2
231	Bulk soil	105.667	-2.80723	0.551878	-5.08669	3.64367e-07	2.49699e-05	Bacteria	Acidobacteriota	Acidobacteriae	Subgroup_2
270	Bulk soil	42.7732	-2.87529	0.772358	-3.72274	0.000197073	0.00204992	Bacteria	Acidobacteriota	Acidobacteriae	Subgroup_2
285	Bulk soil	18.0954	-2.70118	0.633367	-4.26479	2.00089e-05	0.000372967	Bacteria	Acidobacteriota	Acidobacteriae	Subgroup_2
442	Bulk soil	10.3243	-3.30336	0.791503	-4.17352	2.99925e-05	0.000499161	Bacteria	Acidobacteriota	Acidobacteriae	Subgroup_2
498	Bulk soil	37.6586	-2.69962	0.698139	-3.86687	0.00011024	0.00133781	Bacteria	Acidobacteriota	Acidobacteriae	Subgroup_2
534	Bulk soil	21.4497	-2.17549	0.673423	-3.23049	0.00123578	0.0078244	Bacteria	Acidobacteriota	Acidobacteriae	Subgroup_2
737	Bulk soil	13.0726	-2.23277	0.533069	-4.18852	2.80783e-05	0.000478456	Bacteria	Acidobacteriota	Acidobacteriae	Acidobacteriales
825	Bulk soil	10.0341	-2.4716	0.731526	-3.37869	0.000728325	0.00531974	Bacteria	Acidobacteriota	Acidobacteriae	Subgroup_2
893	Bulk soil	45.9274	-2.49126	0.63002	-3.95426	7.67726e-05	0.00103399	Bacteria	Acidobacteriota	Acidobacteriae	Acidobacteriales
1120	Bulk soil	5.54919	-3.86229	1.02918	-3.7528	0.000174871	0.00185204	Bacteria	Acidobacteriota	Acidobacteriae	Subgroup_2
1288	Bulk soil	18.033	-2.70293	0.533995	-5.06172	4.15498e-07	2.54369e-05	Bacteria	Acidobacteriota	Acidobacteriae	Acidobacteriales
1324	Bulk soil	4.91436	-2.894	0.911269	-3.17579	0.0014943	0.00909063	Bacteria	Acidobacteriota	Acidobacteriae	Subgroup_2
1395	Bulk soil	26.749	-2.13149	0.61923	-3.44217	0.00057707	0.00451199	Bacteria	Acidobacteriota	Acidobacteriae	Acidobacteriales
1528	Bulk soil	57.3186	-2.36785	0.4795	-4.93816	7.88638e-07	3.61835e-05	Bacteria	Acidobacteriota	Acidobacteriae	Subgroup_2
1576	Bulk soil	16.5181	-3.1845	0.644984	-4.93733	7.92e-07	3.61835e-05	Bacteria	Acidobacteriota	Acidobacteriae	Solibacterales	Solibacteraceae	Candidatus Solibacter
1611	Bulk soil	32.1448	-2.34975	0.619724	-3.7916	0.00014968	0.00165287	Bacteria	Acidobacteriota	Acidobacteriae	Solibacterales	Solibacteraceae	Candidatus Solibacter
1628	Bulk soil	16.5396	-2.53553	0.661224	-3.8346	0.00012577	0.00148754	Bacteria	Acidobacteriota	Acidobacteriae	Acidobacteriales	Acidobacteriaceae (Subgroup_1)	Occallatibacter
1643	Bulk soil	21.4491	-2.83969	0.537606	-5.2821	1.2771e-07	1.23924e-05	Bacteria	Acidobacteriota	Acidobacteriae	Subgroup_2
1769	Bulk soil	11.5169	-3.77885	0.806418	-4.68597	2.78635e-06	9.33326e-05	Bacteria	Acidobacteriota	Acidobacteriae	Subgroup_2
1782	Bulk soil	15.0078	-2.73596	0.614861	-4.44972	8.59835e-06	0.000200342	Bacteria	Acidobacteriota	Acidobacteriae	Subgroup_2
1787	Bulk soil	10.5746	-2.72857	0.626127	-4.35786	1.31341e-05	0.000270818	Bacteria	Acidobacteriota	Acidobacteriae	Acidobacteriales
1834	Bulk soil	25.8698	-2.3768	0.588467	-4.03897	5.36868e-05	0.00079171	Bacteria	Acidobacteriota	Acidobacteriae	Subgroup_2
1959	Bulk soil	10.6396	-2.15463	0.686797	-3.13722	0.00170561	0.0099104	Bacteria	Acidobacteriota	Acidobacteriae	Acidobacteriales
1984	Bulk soil	46.907	-3.05723	0.478351	-6.39119	1.64599e-10	7.6703e-08	Bacteria	Acidobacteriota	Acidobacteriae	Subgroup_2
2075	Bulk soil	10.6777	-2.73944	0.689822	-3.97122	7.15051e-05	0.000968645	Bacteria	Acidobacteriota	Acidobacteriae	Subgroup_2
2261	Bulk soil	13.3369	-3.08195	0.728922	-4.22809	2.35682e-05	0.000422414	Bacteria	Acidobacteriota	Acidobacteriae	Subgroup_2
2607	Bulk soil	12.7306	-2.59909	0.708274	-3.66961	0.000242921	0.00234857	Bacteria	Acidobacteriota	Acidobacteriae	Subgroup_2
3256	Bulk soil	13.2632	-3.17069	0.755965	-4.19424	2.73792e-05	0.000476071	Bacteria	Acidobacteriota	Acidobacteriae	Bryobacterales	Bryobacteraceae	Bryobacter
3615	Bulk soil	21.3122	-2.22754	0.558776	-3.98647	6.70636e-05	0.000919166	Bacteria	Acidobacteriota	Acidobacteriae	Acidobacteriales
3624	Bulk soil	34.3025	-2.794	0.583511	-4.78826	1.68237e-06	6.7585e-05	Bacteria	Acidobacteriota	Acidobacteriae	Subgroup_2
3677	Bulk soil	13.72	-3.12661	0.679494	-4.60139	4.19685e-06	0.000126996	Bacteria	Acidobacteriota	Acidobacteriae	Subgroup_2
3951	Bulk soil	6.25536	-3.05891	0.937687	-3.26218	0.00110557	0.0071555	Bacteria	Acidobacteriota	Acidobacteriae	Subgroup_2
4090	Bulk soil	12.5603	-2.39741	0.629179	-3.81038	0.000138753	0.00156939	Bacteria	Acidobacteriota	Acidobacteriae	Bryobacterales	Bryobacteraceae	Bryobacter
4151	Bulk soil	6.47048	-3.26707	0.907422	-3.60039	0.000317739	0.00290011	Bacteria	Acidobacteriota	Acidobacteriae	Subgroup_13
4539	Bulk soil	9.21214	-2.0446	0.562875	-3.63243	0.00028077	0.00263788	Bacteria	Acidobacteriota	Acidobacteriae	Solibacterales	Solibacteraceae	Candidatus Solibacter
4982	Bulk soil	13.2769	-2.40519	0.750223	-3.20596	0.00134612	0.00840876	Bacteria	Acidobacteriota	Acidobacteriae	Bryobacterales	Bryobacteraceae	Bryobacter
5261	Bulk soil	16.1029	-1.79817	0.520209	-3.45663	0.000546977	0.00432019	Bacteria	Acidobacteriota	Acidobacteriae	Subgroup_2
5454	Bulk soil	4.68518	-2.89727	0.884707	-3.27483	0.00105724	0.0069196	Bacteria	Acidobacteriota	Acidobacteriae	Bryobacterales	Bryobacteraceae	Bryobacter
5978	Bulk soil	7.934	-2.38074	0.663767	-3.58672	0.000334864	0.00295543	Bacteria	Acidobacteriota	Acidobacteriae	Acidobacteriales
5996	Bulk soil	19.476	-3.2718	0.679301	-4.81642	1.46154e-06	6.08107e-05	Bacteria	Acidobacteriota	Acidobacteriae	Subgroup_2
6066	Bulk soil	15.6731	-2.25118	0.520643	-4.32384	1.53338e-05	0.000300233	Bacteria	Acidobacteriota	Acidobacteriae	Acidobacteriales
6513	Bulk soil	5.12366	-3.3169	0.904929	-3.66536	0.000246986	0.00237801	Bacteria	Acidobacteriota	Acidobacteriae	Acidobacteriales
6676	Bulk soil	10.9508	-2.39271	0.633431	-3.77738	0.000158489	0.00172533	Bacteria	Acidobacteriota	Acidobacteriae	Subgroup_2
6996	Bulk soil	2.407	-4.46549	1.23123	-3.62685	0.000286903	0.00266328	Bacteria	Acidobacteriota	Acidobacteriae	Acidobacteriales
7613	Bulk soil	14.6332	-2.19569	0.562876	-3.90084	9.58599e-05	0.00122722	Bacteria	Acidobacteriota	Acidobacteriae	Acidobacteriales
8554	Bulk soil	9.73304	-2.21226	0.680466	-3.2511	0.00114959	0.0073993	Bacteria	Acidobacteriota	Acidobacteriae	Acidobacteriales
11540	Bulk soil	4.7756	-3.13127	0.964775	-3.2456	0.00117203	0.00748174	Bacteria	Acidobacteriota	Acidobacteriae	Subgroup_2
14117	Bulk soil	2.81968	-4.06662	1.28225	-3.17148	0.00151667	0.00920268	Bacteria	Acidobacteriota	Acidobacteriae	Subgroup_2
15254	Bulk soil	13.9137	-2.6432	0.701217	-3.76945	0.000163605	0.00175669	Bacteria	Acidobacteriota	Acidobacteriae	Subgroup_2
15446	Bulk soil	2.63775	-3.97132	1.19848	-3.31362	0.00092095	0.00631122	Bacteria	Acidobacteriota	Acidobacteriae	Subgroup_2
22211	Bulk soil	4.80301	-3.24159	0.932937	-3.47461	0.000511597	0.00412464	Bacteria	Acidobacteriota	Acidobacteriae	Acidobacteriales
52678	Bulk soil	5.23989	-3.37955	0.926865	-3.64621	0.000266134	0.00252637	Bacteria	Acidobacteriota	Acidobacteriae	Subgroup_2
98	Bulk soil	21.9519	-2.50345	0.560788	-4.46417	8.03801e-06	0.000191108	Bacteria	Actinomycetota	Actinobacteria	Frankiales	Acidothermaceae	Acidothermus
217	Bulk soil	91.4633	-2.52349	0.750185	-3.36383	0.000768689	0.00554718	Bacteria	Actinomycetota	Actinobacteria	Frankiales	Acidothermaceae	Acidothermus
228	Bulk soil	4.66266	-2.82045	0.857125	-3.29059	0.000999765	0.00663662	Bacteria	Actinomycetota	Actinobacteria	Frankiales	Acidothermaceae	Acidothermus
244	Bulk soil	53.1853	-2.2546	0.651171	-3.46239	0.00053541	0.00427228	Bacteria	Actinomycetota	Actinobacteria	Frankiales	Acidothermaceae	Acidothermus
257	Bulk soil	19.7209	-2.77794	0.747159	-3.718	0.000200805	0.00206113	Bacteria	Actinomycetota	Actinobacteria	Frankiales	Acidothermaceae	Acidothermus
278	Bulk soil	18.6473	-2.19389	0.695069	-3.15637	0.00159748	0.00947109	Bacteria	Actinomycetota	Acidimicrobiia	IMCC26256	NA	NA
369	Bulk soil	13.3	-3.477	0.760496	-4.57202	4.83042e-06	0.000135601	Bacteria	Actinomycetota	Actinobacteria	Frankiales	Acidothermaceae	Acidothermus
892	Bulk soil	30.0952	-1.90377	0.488651	-3.89598	9.78013e-05	0.00123177	Bacteria	Actinomycetota	Actinobacteria	Frankiales	Acidothermaceae	Acidothermus
1142	Bulk soil	7.66191	-3.04552	0.727187	-4.18808	2.81324e-05	0.000478456	Bacteria	Actinomycetota	Actinobacteria	Frankiales	Acidothermaceae	Acidothermus
1319	Bulk soil	3.1068	-3.59939	1.1381	-3.16263	0.00156352	0.00938103	Bacteria	Actinomycetota	Actinobacteria	Frankiales	Acidothermaceae	Acidothermus
1535	Bulk soil	17.3424	-3.61973	0.738894	-4.89885	9.63985e-07	4.2379e-05	Bacteria	Actinomycetota	Actinobacteria	Frankiales	Acidothermaceae	Acidothermus
1620	Bulk soil	16.3191	-2.58459	0.684327	-3.77684	0.00015883	0.00172533	Bacteria	Actinomycetota	Actinobacteria	Frankiales	Acidothermaceae	Acidothermus
1851	Bulk soil	2.67875	-3.99011	1.18483	-3.36766	0.000758103	0.00551994	Bacteria	Actinomycetota	Actinobacteria	Frankiales	Acidothermaceae	Acidothermus
1921	Bulk soil	14.3519	-2.64705	0.662824	-3.99359	6.50803e-05	0.000897261	Bacteria	Actinomycetota	Actinobacteria	Frankiales	Acidothermaceae	Acidothermus
1989	Bulk soil	6.65724	-2.55531	0.734586	-3.47857	0.000504101	0.00409253	Bacteria	Actinomycetota	Actinobacteria	Frankiales	Acidothermaceae	Acidothermus
2244	Bulk soil	12.6124	-2.12018	0.668856	-3.16987	0.0015251	0.0092298	Bacteria	Actinomycetota	Actinobacteria	Frankiales	Acidothermaceae	Acidothermus
2295	Bulk soil	20.2366	-2.40494	0.695185	-3.45943	0.000541319	0.00430469	Bacteria	Actinomycetota	Actinobacteria	Frankiales	Acidothermaceae	Acidothermus
2620	Bulk soil	11.4748	-2.98779	0.900294	-3.31868	0.000904433	0.0062347	Bacteria	Actinomycetota	Actinobacteria	Frankiales	Acidothermaceae	Acidothermus
2815	Bulk soil	34.4396	-3.39699	0.72548	-4.6824	2.83532e-06	9.33326e-05	Bacteria	Actinomycetota	Actinobacteria	Frankiales	Acidothermaceae	Acidothermus
3226	Bulk soil	7.83072	-2.12072	0.635617	-3.33647	0.000848481	0.00591904	Bacteria	Actinomycetota	Thermoleophilia	Solirubrobacterales	Solirubrobacteraceae	Conexibacter
3345	Bulk soil	18.5609	-2.63494	0.671449	-3.92425	8.69993e-05	0.00112616	Bacteria	Actinomycetota	Acidimicrobiia	IMCC26256
4275	Bulk soil	8.50073	-2.48466	0.722182	-3.4405	0.000580646	0.00452476	Bacteria	Actinomycetota	Acidimicrobiia	IMCC26256
4713	Bulk soil	4.76648	-4.83757	1.28701	-3.75877	0.000170752	0.00181668	Bacteria	Actinomycetota	Actinobacteria	Frankiales	Acidothermaceae	Acidothermus
5170	Bulk soil	18.5753	-2.98639	0.658497	-4.53516	5.75594e-06	0.000152441	Bacteria	Actinomycetota	Actinobacteria	Frankiales	Acidothermaceae	Acidothermus
5265	Bulk soil	8.86201	-2.18084	0.640778	-3.40343	0.00066546	0.00495374	Bacteria	Actinomycetota	Thermoleophilia	Solirubrobacterales	Solirubrobacteraceae	Conexibacter
5295	Bulk soil	8.27371	-2.49185	0.70186	-3.55035	0.000384723	0.00329561	Bacteria	Actinomycetota	Acidimicrobiia
5335	Bulk soil	6.65402	-2.54774	0.757132	-3.36499	0.000765452	0.00554718	Bacteria	Actinomycetota	Actinobacteria	Frankiales	Acidothermaceae	Acidothermus
5495	Bulk soil	6.2344	-3.57186	0.99304	-3.5969	0.000322034	0.00290829	Bacteria	Actinomycetota	Actinobacteria	Frankiales	Acidothermaceae	Acidothermus
6968	Bulk soil	3.50226	-3.77363	1.15149	-3.27716	0.00104857	0.00688218	Bacteria	Actinomycetota	Actinobacteria	Frankiales	Acidothermaceae	Acidothermus
6988	Bulk soil	41.3951	-3.43475	1.03841	-3.30771	0.000940627	0.00642716	Bacteria	Actinomycetota	Actinobacteria	Corynebacteriales	Mycobacteriaceae	Mycobacterium
9156	Bulk soil	12.9287	-5.18468	1.28566	-4.03271	5.5137e-05	0.000807982	Bacteria	Actinomycetota	Actinobacteria	Corynebacteriales	Tsukamurellaceae	Tsukamurella
15580	Bulk soil	10.8504	-3.33188	1.00807	-3.30521	0.000949054	0.00646578	Bacteria	Actinomycetota	Actinobacteria	Frankiales	Acidothermaceae	Acidothermus
24245	Bulk soil	35.1793	-3.8109	1.06062	-3.5931	0.000326765	0.00292832	Bacteria	Actinomycetota	Actinobacteria	Frankiales	Acidothermaceae	Acidothermus
27636	Bulk soil	2.44686	-3.82279	1.20041	-3.18456	0.00144972	0.00889422	Bacteria	Actinomycetota	Actinobacteria	Frankiales	Acidothermaceae	Acidothermus
158287	Bulk soil	29.4706	-3.88936	1.16035	-3.35189	0.000802615	0.00564983	Bacteria	Actinomycetota	Actinobacteria	Frankiales	Acidothermaceae	Acidothermus
6302	Bulk soil	20.4193	-5.34092	1.20473	-4.43331	9.27974e-06	0.000209711	Bacteria	Bacteroidota	Bacteroidia	Chitinophagales	Chitinophagaceae
31466	Bulk soil	13.849	-3.55223	1.02916	-3.4516	0.00055728	0.0043867	Bacteria	Bacteroidota	Bacteroidia	Sphingobacteriales	Sphingobacteriaceae	Pedobacter
56	Bulk soil	58.3177	-2.74902	0.710396	-3.8697	0.000108971	0.00132934	Bacteria	Chloroflexota	Ktedonobacteria	Ktedonobacterales	JG30-KF-AS9
67	Bulk soil	24.0373	-2.73721	0.640295	-4.27492	1.91203e-05	0.000362141	Bacteria	Chloroflexota	Ktedonobacteria	Ktedonobacterales	JG30-KF-AS9
108	Bulk soil	49.1598	-3.24072	0.434718	-7.45475	9.0035e-14	1.04891e-10	Bacteria	Chloroflexota	Ktedonobacteria	Ktedonobacterales	JG30-KF-AS9
109	Bulk soil	31.1024	-3.5034	0.614463	-5.70157	1.18711e-08	2.26347e-06	Bacteria	Chloroflexota	Ktedonobacteria	Ktedonobacterales	JG30-KF-AS9
111	Bulk soil	24.0317	-3.12932	0.560871	-5.57939	2.41366e-08	3.30814e-06	Bacteria	Chloroflexota	Ktedonobacteria	Ktedonobacterales	JG30-KF-AS9
181	Bulk soil	5.01019	-2.97033	0.928962	-3.19747	0.00138637	0.00861396	Bacteria	Chloroflexota	Ktedonobacteria	Ktedonobacterales	JG30-KF-AS9
302	Bulk soil	4.82699	-3.24827	0.953727	-3.40587	0.000659533	0.00492536	Bacteria	Chloroflexota	Ktedonobacteria	Ktedonobacterales	Ktedonobacteraceae	HSB OF53-F07
320	Bulk soil	31.9267	-4.03154	0.756196	-5.33133	9.74942e-08	1.02759e-05	Bacteria	Chloroflexota	Ktedonobacteria	Ktedonobacterales	Ktedonobacteraceae	1921-2
327	Bulk soil	8.37233	-4.50254	0.950875	-4.73516	2.18887e-06	8.21384e-05	Bacteria	Chloroflexota	Ktedonobacteria	Ktedonobacterales	JG30-KF-AS9
370	Bulk soil	8.94138	-3.32566	0.914136	-3.63804	0.000274724	0.00259153	Bacteria	Chloroflexota	Ktedonobacteria	Ktedonobacterales	JG30-KF-AS9
385	Bulk soil	12.3934	-3.51357	0.692615	-5.0729	3.918e-07	2.53582e-05	Bacteria	Chloroflexota	Ktedonobacteria	Ktedonobacterales	JG30-KF-AS9
486	Bulk soil	26.678	-2.74796	0.833479	-3.29697	0.000977343	0.00658153	Bacteria	Chloroflexota	Ktedonobacteria	Ktedonobacterales	JG30-KF-AS9
598	Bulk soil	13.3918	-2.55662	0.773773	-3.30409	0.000952856	0.00647275	Bacteria	Chloroflexota	Ktedonobacteria	Ktedonobacterales	JG30-KF-AS9
614	Bulk soil	17.8858	-3.73222	0.6294	-5.92981	3.03285e-09	1.01354e-06	Bacteria	Chloroflexota	Ktedonobacteria	Ktedonobacterales	JG30-KF-AS9
622	Bulk soil	13.3353	-2.76862	0.713108	-3.88247	0.000103399	0.00127354	Bacteria	Chloroflexota	Ktedonobacteria	Ktedonobacterales	JG30-KF-AS9
851	Bulk soil	31.6636	-3.8163	0.676503	-5.64122	1.68847e-08	2.62276e-06	Bacteria	Chloroflexota	Ktedonobacteria	Ktedonobacterales	Ktedonobacteraceae	1921-2
1175	Bulk soil	3.37375	-4.3324	1.22425	-3.53883	0.000401904	0.00339289	Bacteria	Chloroflexota	Ktedonobacteria	Ktedonobacterales	JG30-KF-AS9
1231	Bulk soil	34.6329	-3.40205	0.726659	-4.68177	2.84404e-06	9.33326e-05	Bacteria	Chloroflexota	Ktedonobacteria	Ktedonobacterales	Ktedonobacteraceae	1921-2
1290	Bulk soil	15.6957	-4.25416	0.795433	-5.34823	8.88164e-08	9.8544e-06	Bacteria	Chloroflexota	Ktedonobacteria	Ktedonobacterales	JG30-KF-AS9
1334	Bulk soil	8.54517	-5.11129	1.06947	-4.77928	1.75921e-06	6.94739e-05	Bacteria	Chloroflexota	Ktedonobacteria	Ktedonobacterales	JG30-KF-AS9
1732	Bulk soil	9.46445	-5.26554	1.21506	-4.33354	1.46728e-05	0.000289725	Bacteria	Chloroflexota	Ktedonobacteria	Ktedonobacterales	JG30-KF-AS9
1906	Bulk soil	11.8003	-5.5899	1.18671	-4.71043	2.47194e-06	8.59644e-05	Bacteria	Chloroflexota	Ktedonobacteria	Ktedonobacterales	JG30-KF-AS9
1931	Bulk soil	3.81997	-4.51859	1.38229	-3.26891	0.00107963	0.00702667	Bacteria	Chloroflexota	Ktedonobacteria	Ktedonobacterales	JG30-KF-AS9
1948	Bulk soil	16.3866	-3.20073	0.66542	-4.8101	1.50858e-06	6.16665e-05	Bacteria	Chloroflexota	Ktedonobacteria	Ktedonobacterales	JG30-KF-AS9
2079	Bulk soil	17.6596	-3.85113	0.682136	-5.64569	1.64523e-08	2.62276e-06	Bacteria	Chloroflexota	Ktedonobacteria	Ktedonobacterales	JG30-KF-AS9
2084	Bulk soil	4.12675	-3.99176	1.15858	-3.44539	0.000570239	0.00447359	Bacteria	Chloroflexota	Ktedonobacteria	Ktedonobacterales	JG30-KF-AS9
2089	Bulk soil	16.8368	-4.12028	0.721135	-5.7136	1.10612e-08	2.26347e-06	Bacteria	Chloroflexota	Ktedonobacteria	Ktedonobacterales	JG30-KF-AS9
2114	Bulk soil	8.44008	-3.79126	0.896218	-4.23029	2.33389e-05	0.000421548	Bacteria	Chloroflexota	Ktedonobacteria	Ktedonobacterales	JG30-KF-AS9
2355	Bulk soil	9.74665	-2.49135	0.713026	-3.49406	0.000475734	0.0039447	Bacteria	Chloroflexota	Ktedonobacteria	Ktedonobacterales	Ktedonobacteraceae	HSB OF53-F07
2400	Bulk soil	6.5222	-3.28181	0.897721	-3.65572	0.000256466	0.00245912	Bacteria	Chloroflexota	Ktedonobacteria	Ktedonobacterales	JG30-KF-AS9
2514	Bulk soil	7.97343	-3.27959	0.892309	-3.6754	0.000237473	0.00231512	Bacteria	Chloroflexota	Ktedonobacteria	Ktedonobacterales	JG30-KF-AS9
2556	Bulk soil	15.7289	-3.0404	0.694191	-4.37977	1.18803e-05	0.000251647	Bacteria	Chloroflexota	Ktedonobacteria	Ktedonobacterales	JG30-KF-AS9
2904	Bulk soil	10.2287	-3.82221	0.804787	-4.74934	2.04081e-06	7.79523e-05	Bacteria	Chloroflexota	Ktedonobacteria	Ktedonobacterales	JG30-KF-AS9
2946	Bulk soil	7.13882	-3.29419	0.872611	-3.7751	0.000159945	0.00172533	Bacteria	Chloroflexota	Ktedonobacteria	Ktedonobacterales	JG30-KF-AS9
2971	Bulk soil	6.67121	-3.43116	0.998509	-3.43629	0.000589744	0.00458035	Bacteria	Chloroflexota	Ktedonobacteria	Ktedonobacterales	JG30-KF-AS9
3015	Bulk soil	10.7275	-2.98875	0.764486	-3.90949	9.24899e-05	0.00119062	Bacteria	Chloroflexota	Ktedonobacteria	Ktedonobacterales	JG30-KF-AS9
3280	Bulk soil	10.7318	-4.34001	0.966212	-4.49178	7.06312e-06	0.000170425	Bacteria	Chloroflexota	Ktedonobacteria	Ktedonobacterales	Ktedonobacteraceae	HSB OF53-F07
3530	Bulk soil	6.92288	-2.74313	0.738825	-3.71283	0.000204956	0.00209451	Bacteria	Chloroflexota	Ktedonobacteria	Ktedonobacterales	JG30-KF-AS9
3572	Bulk soil	4.37876	-3.46228	1.03188	-3.3553	0.00079278	0.00563164	Bacteria	Chloroflexota	Ktedonobacteria	Ktedonobacterales	JG30-KF-AS9
3821	Bulk soil	5.04674	-3.75413	0.993049	-3.7804	0.000156574	0.00172083	Bacteria	Chloroflexota	Ktedonobacteria	Ktedonobacterales	Ktedonobacteraceae	HSB OF53-F07
4053	Bulk soil	8.89605	-3.40609	0.817694	-4.16549	3.10688e-05	0.000513407	Bacteria	Chloroflexota	Ktedonobacteria	Ktedonobacterales	JG30-KF-AS9
4553	Bulk soil	9.26118	-2.8231	0.825678	-3.41912	0.000628229	0.00475251	Bacteria	Chloroflexota	Ktedonobacteria	Ktedonobacterales	JG30-KF-AS9
4577	Bulk soil	12.3972	-2.80262	0.699222	-4.00819	6.11851e-05	0.000874608	Bacteria	Chloroflexota	Ktedonobacteria	Ktedonobacterales	JG30-KF-AS9
4589	Bulk soil	7.57072	-3.62107	0.866793	-4.17754	2.94676e-05	0.000493954	Bacteria	Chloroflexota	Ktedonobacteria	Ktedonobacterales	JG30-KF-AS9
4955	Bulk soil	29.4757	-3.58611	0.62063	-5.77818	7.55146e-09	1.95499e-06	Bacteria	Chloroflexota	Ktedonobacteria	Ktedonobacterales	JG30-KF-AS9
5646	Bulk soil	1.79003	-4.03595	1.27861	-3.15652	0.00159663	0.00947109	Bacteria	Chloroflexota	Ktedonobacteria	Ktedonobacterales	Ktedonobacteraceae	FCPS473
6214	Bulk soil	4.09264	-4.62055	1.20558	-3.83262	0.000126785	0.00149192	Bacteria	Chloroflexota	Ktedonobacteria	Ktedonobacterales	JG30-KF-AS9
6393	Bulk soil	11.4986	-3.27547	0.711564	-4.6032	4.16056e-06	0.000126996	Bacteria	Chloroflexota	Ktedonobacteria	Ktedonobacterales	Ktedonobacteraceae	HSB OF53-F07
6502	Bulk soil	3.47004	-4.34117	1.27661	-3.40053	0.000672548	0.00499057	Bacteria	Chloroflexota	Ktedonobacteria	Ktedonobacterales	JG30-KF-AS9
7689	Bulk soil	4.02587	-3.92771	1.12773	-3.48284	0.000496116	0.00405596	Bacteria	Chloroflexota	Ktedonobacteria	Ktedonobacterales	NA
8558	Bulk soil	3.93468	-5.17657	1.34781	-3.84072	0.000122672	0.00145829	Bacteria	Chloroflexota	Ktedonobacteria	Ktedonobacterales	JG30-KF-AS9
9192	Bulk soil	11.1198	-4.45336	0.894601	-4.97805	6.42292e-07	3.18413e-05	Bacteria	Chloroflexota	Ktedonobacteria	Ktedonobacterales	JG30-KF-AS9
9538	Bulk soil	3.87888	-4.52727	1.11249	-4.06951	4.71128e-05	0.00072219	Bacteria	Chloroflexota	Ktedonobacteria	Ktedonobacterales	JG30-KF-AS9
10139	Bulk soil	19.2232	-4.2328	0.795022	-5.32413	1.01436e-07	1.02759e-05	Bacteria	Chloroflexota	Ktedonobacteria	Ktedonobacterales	JG30-KF-AS9
10204	Bulk soil	10.9824	-3.87448	0.839293	-4.61637	3.90511e-06	0.000124787	Bacteria	Chloroflexota	Ktedonobacteria	Ktedonobacterales	JG30-KF-AS9
10243	Bulk soil	5.85099	-3.55399	0.954669	-3.72275	0.000197066	0.00204992	Bacteria	Chloroflexota	Ktedonobacteria	Ktedonobacterales	JG30-KF-AS9
11481	Bulk soil	2.78754	-4.02829	1.28155	-3.1433	0.00167053	0.00980408	Bacteria	Chloroflexota	Ktedonobacteria	Ktedonobacterales	JG30-KF-AS9
12096	Bulk soil	4.01782	-3.98833	1.26942	-3.14184	0.0016789	0.00980408	Bacteria	Chloroflexota	Ktedonobacteria	Ktedonobacterales	JG30-KF-AS9
13186	Bulk soil	8.47441	-5.10441	1.0816	-4.7193	2.36659e-06	8.35478e-05	Bacteria	Chloroflexota	Ktedonobacteria	Ktedonobacterales	JG30-KF-AS9
15555	Bulk soil	27.7631	-3.31585	0.804657	-4.12082	3.77525e-05	0.000615129	Bacteria	Chloroflexota	Ktedonobacteria	Ktedonobacterales	JG30-KF-AS9
16870	Bulk soil	2.60106	-3.90956	1.19691	-3.26639	0.00108929	0.00706977	Bacteria	Chloroflexota	Ktedonobacteria	Ktedonobacterales	Ktedonobacteraceae	HSB OF53-F07
32690	Bulk soil	18.9459	-3.74386	1.00679	-3.71862	0.000200314	0.00206113	Bacteria	Chloroflexota	Ktedonobacteria	Ktedonobacterales	JG30-KF-AS9
37921	Bulk soil	3.98266	-3.93747	1.20864	-3.25777	0.00112292	0.00724763	Bacteria	Chloroflexota	Ktedonobacteria	Ktedonobacterales	JG30-KF-AS9
93390	Bulk soil	2.37017	-3.79203	1.19913	-3.16232	0.00156519	0.00938103	Bacteria	Chloroflexota	Ktedonobacteria	Ktedonobacterales	JG30-KF-AS9
32	Bulk soil	293.794	-4.66579	0.786924	-5.92916	3.04498e-09	1.01354e-06	Archaea	Crenarchaeota	Nitrososphaeria	Nitrosotaleales	Nitrosotaleaceae
131	Bulk soil	17.0214	-5.0997	1.01775	-5.01076	5.42143e-07	2.93766e-05	Archaea	Crenarchaeota	Nitrososphaeria	Nitrosotaleales	Nitrosotaleaceae
159	Bulk soil	10.5268	-3.8386	0.85036	-4.51409	6.35905e-06	0.000159318	Archaea	Crenarchaeota	Nitrososphaeria	Nitrososphaerales	Nitrososphaeraceae
336	Bulk soil	21.3596	-4.57903	0.936759	-4.88816	1.0178e-06	4.39164e-05	Archaea	Crenarchaeota	Nitrososphaeria	Nitrosotaleales	Nitrosotaleaceae
363	Bulk soil	8.72984	-5.73584	1.13635	-5.04758	4.4744e-07	2.60634e-05	Archaea	Crenarchaeota	Nitrososphaeria	Nitrososphaerales	Nitrososphaeraceae
413	Bulk soil	9.12794	-6.39827	1.26036	-5.07655	3.84351e-07	2.53582e-05	Archaea	Crenarchaeota	Nitrososphaeria	Nitrosotaleales	Nitrosotaleaceae
619	Bulk soil	11.1307	-4.46392	1.01015	-4.41907	9.91265e-06	0.000217891	Archaea	Crenarchaeota	Nitrososphaeria	Group 1.1c	NA
695	Bulk soil	4.42618	-4.71485	1.21366	-3.88482	0.000102408	0.0012692	Archaea	Crenarchaeota	Nitrososphaeria	Nitrosotaleales	Nitrosotaleaceae
715	Bulk soil	8.00068	-5.014	1.09485	-4.57962	4.65811e-06	0.000132539	Archaea	Crenarchaeota	Nitrososphaeria	Nitrosotaleales	Nitrosotaleaceae
766	Bulk soil	10.3783	-4.86996	1.13966	-4.27315	1.92727e-05	0.000362141	Archaea	Crenarchaeota	Nitrososphaeria	Nitrosotaleales	Nitrosotaleaceae
876	Bulk soil	14.274	-6.45309	1.12225	-5.75012	8.9179e-09	2.07787e-06	Archaea	Crenarchaeota	Nitrososphaeria	Group 1.1c	NA
903	Bulk soil	20.8298	-4.16121	0.76093	-5.46858	4.53646e-08	5.56314e-06	Archaea	Crenarchaeota	Nitrososphaeria	Nitrososphaerales	Nitrososphaeraceae
990	Bulk soil	12.2219	-4.37717	1.11192	-3.9366	8.26447e-05	0.00108181	Archaea	Crenarchaeota	Nitrososphaeria	Group 1.1c	NA
1262	Bulk soil	3.08445	-4.83446	1.45099	-3.33183	0.000862768	0.00600075	Archaea	Crenarchaeota	Nitrososphaeria	Nitrosotaleales	Nitrosotaleaceae
1331	Bulk soil	7.40237	-6.09088	1.19709	-5.08807	3.61726e-07	2.49699e-05	Archaea	Crenarchaeota	Nitrososphaeria	Nitrosotaleales	Nitrosotaleaceae
1445	Bulk soil	4.7413	-5.44816	1.22764	-4.43792	9.08312e-06	0.000207852	Archaea	Crenarchaeota	Nitrososphaeria	Nitrosotaleales	Nitrosotaleaceae
1452	Bulk soil	6.47543	-4.70612	1.22288	-3.84838	0.000118904	0.00142075	Archaea	Crenarchaeota	Nitrososphaeria	Nitrosotaleales	Nitrosotaleaceae
1502	Bulk soil	4.04365	-4.60615	1.42804	-3.22549	0.00125755	0.00791919	Archaea	Crenarchaeota	Nitrososphaeria	Group 1.1c	NA
1515	Bulk soil	8.58481	-5.70569	1.27052	-4.49082	7.09496e-06	0.000170425	Archaea	Crenarchaeota	Nitrososphaeria	Nitrosotaleales	Nitrosotaleaceae
1689	Bulk soil	2.29992	-4.41339	1.2895	-3.42257	0.000620319	0.00470796	Archaea	Crenarchaeota	Nitrososphaeria	Nitrosotaleales	Nitrosotaleaceae
1729	Bulk soil	5.63773	-4.44996	1.23603	-3.60022	0.000317952	0.00290011	Archaea	Crenarchaeota	Nitrososphaeria	Nitrosotaleales	Nitrosotaleaceae
1875	Bulk soil	4.45546	-4.75401	1.26475	-3.75884	0.000170703	0.00181668	Archaea	Crenarchaeota	Nitrososphaeria	Nitrosotaleales	Nitrosotaleaceae
1953	Bulk soil	4.43755	-5.34906	1.18426	-4.5168	6.27825e-06	0.000159238	Archaea	Crenarchaeota	Nitrososphaeria	Nitrosotaleales	Nitrosotaleaceae
1982	Bulk soil	3.44633	-4.98934	1.2796	-3.89916	9.65287e-05	0.00122903	Archaea	Crenarchaeota	Nitrososphaeria	Nitrosotaleales	Nitrosotaleaceae
2138	Bulk soil	2.49702	-4.52082	1.30002	-3.47751	0.000506101	0.0040945	Archaea	Crenarchaeota	Nitrososphaeria	Nitrosotaleales	Nitrosotaleaceae
2577	Bulk soil	2.24995	-4.37756	1.23221	-3.55262	0.000381417	0.00328351	Archaea	Crenarchaeota	Nitrososphaeria	Nitrosotaleales	Nitrosotaleaceae
2783	Bulk soil	5.22744	-3.80671	1.05527	-3.60732	0.00030938	0.00284924	Archaea	Crenarchaeota	Nitrososphaeria	Group 1.1c	NA
3196	Bulk soil	9.82661	-4.82742	1.09592	-4.40489	1.0584e-05	0.000230474	Archaea	Crenarchaeota	Nitrososphaeria	Nitrososphaerales	Nitrososphaeraceae
3296	Bulk soil	2.80007	-4.01349	1.25983	-3.18573	0.00144389	0.00889422	Archaea	Crenarchaeota	Nitrososphaeria	Group 1.1c	NA
3351	Bulk soil	3.31729	-4.92954	1.19763	-4.11607	3.85387e-05	0.000619278	Archaea	Crenarchaeota	Nitrososphaeria	Group 1.1c	NA
3890	Bulk soil	4.97427	-4.2554	1.29155	-3.2948	0.000984918	0.00660339	Archaea	Crenarchaeota	Nitrososphaeria	Group 1.1c	NA
4232	Bulk soil	5.68335	-5.70981	1.1546	-4.94526	7.60438e-07	3.61596e-05	Archaea	Crenarchaeota	Nitrososphaeria	Nitrosotaleales	Nitrosotaleaceae
4889	Bulk soil	2.88776	-4.72594	1.19971	-3.93923	8.17433e-05	0.00107606	Archaea	Crenarchaeota	Nitrososphaeria	Group 1.1c	NA
5249	Bulk soil	3.57607	-5.03591	1.25909	-3.99964	6.34385e-05	0.000885324	Archaea	Crenarchaeota	Nitrososphaeria	Group 1.1c	NA
5390	Bulk soil	3.07018	-4.81245	1.28756	-3.73766	0.00018574	0.00194943	Archaea	Crenarchaeota	Nitrososphaeria	Nitrosotaleales	Nitrosotaleaceae
5974	Bulk soil	7.27356	-5.46095	1.09132	-5.00397	5.6162e-07	2.97403e-05	Archaea	Crenarchaeota	Nitrososphaeria	Nitrosotaleales	Nitrosotaleaceae
7758	Bulk soil	3.75862	-5.10837	1.27159	-4.01731	5.88659e-05	0.00085089	Archaea	Crenarchaeota	Nitrososphaeria	Group 1.1c	NA
9852	Bulk soil	2.84173	-4.70701	1.17862	-3.99365	6.50641e-05	0.000897261	Archaea	Crenarchaeota	Nitrososphaeria	Nitrososphaerales	Nitrososphaeraceae
10278	Bulk soil	4.03745	-3.95538	1.21802	-3.24739	0.00116468	0.00745525	Archaea	Crenarchaeota	Nitrososphaeria	Group 1.1c	NA
11397	Bulk soil	2.61533	-3.90551	1.20717	-3.23526	0.00121533	0.00771583	Archaea	Crenarchaeota	Nitrososphaeria	Nitrosotaleales	Nitrosotaleaceae
18028	Bulk soil	4.85157	-4.24305	1.15339	-3.67877	0.000234358	0.00230402	Archaea	Crenarchaeota	Nitrososphaeria	Nitrosotaleales	Nitrosotaleaceae
35982	Bulk soil	3.59056	-4.41265	1.26384	-3.49145	0.000480407	0.00396932	Archaea	Crenarchaeota	Nitrososphaeria	Nitrosotaleales	Nitrosotaleaceae
16854	Bulk soil	11.0519	-4.6563	1.31422	-3.54301	0.000395595	0.00335177	Archaea	Micrarchaeota	Micrarchaeia	Micrarchaeales		Candidatus Micrarchaeum
88	Bulk soil	23.8801	-2.55338	0.576196	-4.43144	9.3605e-06	0.000209711	Bacteria	Pseudomonadota	Alphaproteobacteria	Elsterales
114	Bulk soil	13.7814	-3.51172	0.746135	-4.70655	2.5195e-06	8.63299e-05	Bacteria	Pseudomonadota	Alphaproteobacteria	Rhizobiales	Xanthobacteraceae
202	Bulk soil	5.96116	-4.06281	0.987923	-4.11248	3.91439e-05	0.000624694	Bacteria	Pseudomonadota	Alphaproteobacteria	Elsterales
223	Bulk soil	15.7866	-3.6993	0.781815	-4.73168	2.22665e-06	8.21384e-05	Bacteria	Pseudomonadota	Alphaproteobacteria	Rhizobiales	Xanthobacteraceae
281	Bulk soil	23.7017	-2.558	0.658329	-3.8856	0.000102076	0.0012692	Bacteria	Pseudomonadota	Alphaproteobacteria	Elsterales
426	Bulk soil	8.16572	-2.12667	0.607448	-3.50099	0.000463542	0.00387115	Bacteria	Pseudomonadota	Alphaproteobacteria	Rhizobiales	Beijerinckiaceae	Roseiarcus
541	Bulk soil	3.86803	-3.89586	1.09006	-3.57398	0.000351602	0.00307982	Bacteria	Pseudomonadota	Alphaproteobacteria	Elsterales
544	Bulk soil	27.3391	-1.62211	0.438306	-3.70087	0.000214858	0.00216718	Bacteria	Pseudomonadota	Alphaproteobacteria	Rhizobiales	Xanthobacteraceae
599	Bulk soil	7.25567	-2.30631	0.702018	-3.28525	0.00101891	0.00672536	Bacteria	Pseudomonadota	Alphaproteobacteria	Elsterales
653	Bulk soil	23.0596	-2.45565	0.68219	-3.59966	0.000318639	0.00290011	Bacteria	Pseudomonadota	Alphaproteobacteria	Elsterales
842	Bulk soil	32.167	-2.75967	0.816625	-3.37936	0.000726552	0.00531974	Bacteria	Pseudomonadota	Alphaproteobacteria	Rhizobiales	Xanthobacteraceae
857	Bulk soil	9.54872	-2.68362	0.721451	-3.71976	0.000199414	0.00206113	Bacteria	Pseudomonadota	Alphaproteobacteria	Rhizobiales	Xanthobacteraceae
960	Bulk soil	27.1773	-2.79176	0.643738	-4.3368	1.44571e-05	0.000287905	Bacteria	Pseudomonadota	Gammaproteobacteria	KF-JG30-C25
970	Bulk soil	18.4331	-2.68454	0.727408	-3.69055	0.00022377	0.00222814	Bacteria	Pseudomonadota	Alphaproteobacteria	Acetobacterales	Acetobacteraceae	Acidicaldus
1125	Bulk soil	32.6864	-3.13916	0.738843	-4.24875	2.14969e-05	0.000394393	Bacteria	Pseudomonadota	Alphaproteobacteria	Rhizobiales	Xanthobacteraceae
1167	Bulk soil	31.9622	-2.19339	0.483292	-4.53844	5.66715e-06	0.000152441	Bacteria	Pseudomonadota	Alphaproteobacteria	Rhizobiales	Xanthobacteraceae
1204	Bulk soil	18.3965	-2.69712	0.540456	-4.99045	6.02385e-07	3.06547e-05	Bacteria	Pseudomonadota	Alphaproteobacteria	Elsterales
1721	Bulk soil	23.9292	-2.50501	0.510131	-4.91052	9.08345e-07	4.07009e-05	Bacteria	Pseudomonadota	Alphaproteobacteria	Rhizobiales	Xanthobacteraceae
1759	Bulk soil	11.8989	-2.85629	0.718049	-3.97785	6.95416e-05	0.000947555	Bacteria	Pseudomonadota	Alphaproteobacteria	Acetobacterales	Acetobacteraceae
1870	Bulk soil	10.3659	-3.46733	0.854184	-4.05923	4.92351e-05	0.000742212	Bacteria	Pseudomonadota	Alphaproteobacteria	Rhizobiales	Xanthobacteraceae
2013	Bulk soil	13.4322	-3.30432	0.717784	-4.6035	4.15451e-06	0.000126996	Bacteria	Pseudomonadota	Alphaproteobacteria	Rhizobiales	Xanthobacteraceae
2039	Bulk soil	14.5689	-2.55269	0.635608	-4.01613	5.91606e-05	0.00085089	Bacteria	Pseudomonadota	Alphaproteobacteria	Rhizobiales	Xanthobacteraceae
2251	Bulk soil	27.1089	-2.64559	0.507767	-5.21024	1.88599e-07	1.5799e-05	Bacteria	Pseudomonadota	Alphaproteobacteria	Elsterales
2387	Bulk soil	13.186	-3.37109	0.938983	-3.59015	0.000330488	0.00293907	Bacteria	Pseudomonadota	Alphaproteobacteria	Acetobacterales	Acetobacteraceae
2390	Bulk soil	13.673	-2.43288	0.774339	-3.14188	0.00167869	0.00980408	Bacteria	Pseudomonadota	Alphaproteobacteria	Rhizobiales	Xanthobacteraceae	Bradyrhizobium
2757	Bulk soil	10.1815	-1.95099	0.622526	-3.13399	0.00172449	0.00994567	Bacteria	Pseudomonadota	Alphaproteobacteria	Acetobacterales	Acetobacteraceae
2788	Bulk soil	38.4318	-2.69656	0.544169	-4.95537	7.21912e-07	3.50428e-05	Bacteria	Pseudomonadota	Alphaproteobacteria	Rhizobiales	Xanthobacteraceae
2818	Bulk soil	93.2101	-3.0436	0.671119	-4.53511	5.75743e-06	0.000152441	Bacteria	Pseudomonadota	Gammaproteobacteria	KF-JG30-C25
2829	Bulk soil	11.9163	-2.89663	0.695832	-4.16284	3.1432e-05	0.00051575	Bacteria	Pseudomonadota	Alphaproteobacteria	Acetobacterales	Acetobacteraceae	Acidicaldus
3017	Bulk soil	5.80176	-3.29344	0.983457	-3.34884	0.000811514	0.00569526	Bacteria	Pseudomonadota	Alphaproteobacteria	Acetobacterales	Acetobacteraceae
3882	Bulk soil	12.6873	-2.87889	0.704038	-4.0891	4.33042e-05	0.000672659	Bacteria	Pseudomonadota	Alphaproteobacteria	Acetobacterales	Acetobacteraceae
4529	Bulk soil	15.5814	-2.58269	0.629259	-4.10434	4.05471e-05	0.000642685	Bacteria	Pseudomonadota	Alphaproteobacteria	Acetobacterales	Acetobacteraceae	Acidicaldus
4867	Bulk soil	7.57929	-2.18339	0.656974	-3.3234	0.000889278	0.00616672	Bacteria	Pseudomonadota	Alphaproteobacteria	Elsterales
5221	Bulk soil	11.1419	-1.56456	0.486679	-3.21477	0.00130548	0.00819882	Bacteria	Pseudomonadota	Alphaproteobacteria	Elsterales
6135	Bulk soil	11.6975	-2.80913	0.780983	-3.59691	0.000322018	0.00290829	Bacteria	Pseudomonadota	Alphaproteobacteria	Elsterales
6318	Bulk soil	33.0927	-3.37603	0.805252	-4.19251	2.75885e-05	0.000476158	Bacteria	Pseudomonadota	Alphaproteobacteria	Acetobacterales	Acetobacteraceae	Acidicaldus
6821	Bulk soil	23.4423	-3.6951	1.12207	-3.29311	0.000990845	0.00660339	Bacteria	Pseudomonadota	Gammaproteobacteria	Xanthomonadales	Xanthomonadaceae	Pseudoxanthomonas
7473	Bulk soil	18.3975	-3.38567	0.932556	-3.63053	0.000282842	0.00264667	Bacteria	Pseudomonadota	Alphaproteobacteria	Rhizobiales	Rhizobiales Incertae Sedis	Nordella
7535	Bulk soil	4.815	-2.83387	0.903973	-3.13491	0.0017191	0.00994532	Bacteria	Pseudomonadota	Alphaproteobacteria	Rhizobiales	Xanthobacteraceae
10794	Bulk soil	10.1187	-2.57578	0.743151	-3.46602	0.00052822	0.00424397	Bacteria	Pseudomonadota	Alphaproteobacteria	Elsterales
11089	Bulk soil	8.99702	-2.98643	0.70995	-4.20654	2.59311e-05	0.000457001	Bacteria	Pseudomonadota	Alphaproteobacteria	Elsterales
16391	Bulk soil	7.33137	-5.48152	1.63174	-3.35931	0.000781362	0.00558458	Bacteria	Pseudomonadota	Alphaproteobacteria	Reyranellales	Reyranellaceae	Reyranella
18179	Bulk soil	10.1954	-4.88165	1.06602	-4.57934	4.66447e-06	0.000132539	Bacteria	Pseudomonadota	Gammaproteobacteria	Burkholderiales	Alcaligenaceae	Eoetvoesia
21739	Bulk soil	6.7832	-3.84058	0.90348	-4.25087	2.12938e-05	0.000393766	Bacteria	Pseudomonadota	Gammaproteobacteria	KF-JG30-C25
28382	Bulk soil	2.42002	-4.47241	1.21416	-3.68355	0.00023001	0.00228052	Bacteria	Pseudomonadota	Alphaproteobacteria	Micropepsales	Micropepsaceae
36241	Bulk soil	5.03567	-2.90619	0.881183	-3.29806	0.000973563	0.00657508	Bacteria	Pseudomonadota	Alphaproteobacteria	Elsterales
42811	Bulk soil	7.35358	-3.57905	0.889818	-4.02223	5.76496e-05	0.000839522	Bacteria	Pseudomonadota	Gammaproteobacteria	Burkholderiales	SC-I-84
550	Bulk soil	10.8309	-2.52433	0.662762	-3.8088	0.000139643	0.00157183	Bacteria	RCP2-54
1052	Bulk soil	2.66721	-4.61643	1.24513	-3.70761	0.000209227	0.00212383	Bacteria	RCP2-54
2003	Bulk soil	21.4395	-2.34761	0.586524	-4.00257	6.26569e-05	0.000885324	Bacteria	RCP2-54
3484	Bulk soil	14.0946	-2.46534	0.733713	-3.36009	0.000779163	0.00558458	Bacteria	RCP2-54
4888	Bulk soil	3.29368	-4.29835	1.12395	-3.82434	0.000131124	0.00152618	Bacteria	RCP2-54
7680	Bulk soil	11.7485	-2.58834	0.657931	-3.93406	8.35237e-05	0.00108721	Bacteria	RCP2-54
7947	Bulk soil	8.8906	-3.87175	0.83911	-4.61412	3.94759e-06	0.000124787	Bacteria	RCP2-54
8240	Bulk soil	7.62868	-3.98934	0.915127	-4.35933	1.30463e-05	0.000270818	Bacteria	RCP2-54
13004	Bulk soil	3.0266	-4.17269	1.13028	-3.69173	0.000222732	0.00222732	Bacteria	RCP2-54
17686	Bulk soil	5.20439	-3.87402	1.15184	-3.36334	0.000770047	0.00554718	Bacteria	RCP2-54
19485	Bulk soil	2.35211	-4.44043	1.3243	-3.35303	0.000799334	0.00564478	Bacteria	RCP2-54
20396	Bulk soil	2.72093	-4.01954	1.16246	-3.45779	0.000544616	0.00431617	Bacteria	RCP2-54
29011	Bulk soil	5.73999	-3.61667	1.0608	-3.40937	0.000651119	0.00487816	Bacteria	RCP2-54
41	Bulk soil	42.3648	-5.92415	0.860163	-6.88724	5.68853e-12	3.31357e-09	Archaea	Thermoplasmatota	Thermoplasmata
45	Bulk soil	48.2829	-6.70809	0.925242	-7.25009	4.16497e-13	3.23479e-10	Archaea	Thermoplasmatota	Thermoplasmata
141	Bulk soil	5.29988	-3.86052	1.07802	-3.58112	0.00034212	0.00300808	Archaea	Thermoplasmatota	Thermoplasmata
407	Bulk soil	5.73292	-4.52181	1.41635	-3.19258	0.0014101	0.00871491	Archaea	Thermoplasmatota	Thermoplasmata
418	Bulk soil	8.39065	-5.67269	1.17309	-4.83569	1.32684e-06	5.62098e-05	Archaea	Thermoplasmatota	Thermoplasmata
519	Bulk soil	23.6409	-6.02489	1.02869	-5.85686	4.71711e-09	1.37386e-06	Archaea	Thermoplasmatota	Thermoplasmata
613	Bulk soil	3.73133	-5.10337	1.27598	-3.99958	6.34545e-05	0.000885324	Archaea	Thermoplasmatota	Thermoplasmata
850	Bulk soil	5.5318	-5.06867	1.19658	-4.23596	2.27574e-05	0.000414256	Archaea	Thermoplasmatota	Thermoplasmata
878	Bulk soil	3.08577	-4.20755	1.25358	-3.35642	0.000789576	0.00562603	Archaea	Thermoplasmatota	Thermoplasmata
1168	Bulk soil	8.47872	-5.09013	1.15867	-4.39308	1.11755e-05	0.000238889	Archaea	Thermoplasmatota	Thermoplasmata
1309	Bulk soil	2.60941	-4.59093	1.30791	-3.51013	0.000447885	0.00375385	Archaea	Thermoplasmatota	Thermoplasmata
2254	Bulk soil	3.6283	-4.41306	1.38773	-3.18006	0.00147242	0.00900457	Archaea	Thermoplasmatota	Thermoplasmata
2484	Bulk soil	3.89406	-4.55204	1.19901	-3.79649	0.000146756	0.0016283	Archaea	Thermoplasmatota	Thermoplasmata
2806	Bulk soil	5.03952	-4.90432	1.1267	-4.35281	1.34403e-05	0.000273923	Archaea	Thermoplasmatota	Thermoplasmata
2838	Bulk soil	3.04477	-4.81791	1.3813	-3.48795	0.000486746	0.00400748	Archaea	Thermoplasmatota	Thermoplasmata
3888	Bulk soil	4.00604	-5.20476	1.20678	-4.31295	1.61092e-05	0.000312787	Archaea	Thermoplasmatota	Thermoplasmata
4640	Bulk soil	2.85669	-4.72241	1.27388	-3.7071	0.000209649	0.00212383	Archaea	Thermoplasmatota	Thermoplasmata
5685	Bulk soil	2.94928	-4.76803	1.2627	-3.77606	0.000159329	0.00172533	Archaea	Thermoplasmatota	Thermoplasmata
12111	Bulk soil	3.18374	-4.24781	1.2557	-3.38282	0.000717457	0.00529011	Archaea	Thermoplasmatota	Thermoplasmata
74714	Bulk soil	2.30159	-4.41219	1.28794	-3.42577	0.000613067	0.00466813	Bacteria	Verrucomicrobiota	Verrucomicrobiae	Pedosphaerales	Pedosphaeraceae
1549	Bulk soil	3.70468	-3.84645	1.20237	-3.19905	0.00137883	0.00859002	Bacteria	WPS-2
7955	Bulk soil	18.8893	-3.67685	0.836317	-4.39648	1.1002e-05	0.000237358	Bacteria	WPS-2
32	Rhizosphere	74.9437	-2.98696	0.762828	-3.91565	9.01626e-05	0.00188195	Archaea	Crenarchaeota	Nitrososphaeria	Nitrosotaleales	Nitrosotaleaceae
41	Rhizosphere	28.6088	-3.48588	0.766193	-4.54961	5.37455e-06	0.000270153	Archaea	Thermoplasmatota	Thermoplasmata
45	Rhizosphere	25.905	-4.06322	0.79513	-5.11013	3.21936e-07	2.83189e-05	Archaea	Thermoplasmatota	Thermoplasmata
109	Rhizosphere	13.4778	-1.98698	0.520901	-3.8145	0.000136461	0.00256185	Bacteria	Chloroflexota	Ktedonobacteria	Ktedonobacterales	JG30-KF-AS9	NA
418	Rhizosphere	10.2943	-4.04344	0.953344	-4.24133	2.22204e-05	0.000684111	Archaea	Thermoplasmatota	Thermoplasmata
519	Rhizosphere	14.0314	-4.88997	0.978625	-4.99677	5.82984e-07	4.48716e-05	Archaea	Thermoplasmatota	Thermoplasmata
619	Rhizosphere	4.90218	-3.60342	1.03803	-3.4714	0.000517745	0.00616041	Archaea	Crenarchaeota	Nitrososphaeria	Group 1.1c
850	Rhizosphere	3.66916	-3.78454	1.14573	-3.30318	0.000955959	0.0096497	Archaea	Thermoplasmatota	Thermoplasmata
851	Rhizosphere	23.1911	-1.79723	0.459831	-3.90845	9.2889e-05	0.00191553	Bacteria	Chloroflexota	Ktedonobacteria	Ktedonobacterales	Ktedonobacteraceae	1921-2
1168	Rhizosphere	4.02716	-3.93039	1.14641	-3.42842	0.000607104	0.00695487	Archaea	Thermoplasmatota	Thermoplasmata
1891	Rhizosphere	21.8639	-3.66514	0.617224	-5.9381	2.8835e-09	1.01458e-06	Bacteria	Bacteroidota	Bacteroidia	Chitinophagales	Chitinophagaceae	NA
1942	Rhizosphere	19.7059	-2.1291	0.597045	-3.56606	0.000362387	0.00490417	Bacteria	Pseudomonadota	Gammaproteobacteria	Burkholderiales	Burkholderiaceae	Ralstonia
2034	Rhizosphere	17.2216	-2.45827	0.609341	-4.03431	5.47626e-05	0.00128457	Bacteria	Pseudomonadota	Gammaproteobacteria	Burkholderiales	Burkholderiaceae	Burkholderia-Caballeronia-Paraburkholderia
2484	Rhizosphere	2.53741	-4.49623	1.19171	-3.77293	0.000161342	0.00285889	Archaea	Thermoplasmatota	Thermoplasmata
2806	Rhizosphere	2.70093	-4.58524	1.22398	-3.74618	0.000179547	0.00309248	Archaea	Thermoplasmatota	Thermoplasmata
3776	Rhizosphere	14.1969	-1.60459	0.466676	-3.43834	0.000585283	0.00675882	Bacteria	Pseudomonadota	Alphaproteobacteria	Rhizobiales	Xanthobacteraceae	Bradyrhizobium
6365	Rhizosphere	7.14924	-3.15261	0.863458	-3.65115	0.000261068	0.00390392	Bacteria	Bacteroidota	Bacteroidia	Chitinophagales	Chitinophagaceae	NA
6642	Rhizosphere	7.76314	-2.66788	0.721773	-3.69629	0.00021877	0.00351403	Bacteria	Actinomycetota	Actinobacteria	Frankiales	Acidothermaceae	Acidothermus
6761	Rhizosphere	31.925	-2.41083	0.429776	-5.6095	2.02917e-08	3.56989e-06	Bacteria	Pseudomonadota	Alphaproteobacteria	Rhizobiales	Xanthobacteraceae	Bradyrhizobium
8672	Rhizosphere	9.13587	-2.25449	0.660169	-3.41502	0.000637779	0.00717283	Bacteria	Pseudomonadota	Gammaproteobacteria	Xanthomonadales	Rhodanobacteraceae	Rhodanobacter
9089	Rhizosphere	14.5115	-2.40229	0.585564	-4.10252	4.0867e-05	0.00105711	Bacteria	Actinomycetota	Actinobacteria	Micrococcales	Microbacteriaceae	Leifsonia
10615	Rhizosphere	129.848	-2.16906	0.561977	-3.85969	0.00011353	0.00221925	Bacteria	Actinomycetota	Actinobacteria	Micrococcales	Microbacteriaceae	Microbacterium
11110	Rhizosphere	12.3956	-2.56827	0.657337	-3.90708	9.34168e-05	0.00191553	Bacteria	Bacteroidota	Bacteroidia	Chitinophagales	Chitinophagaceae	NA
12995	Rhizosphere	6.73035	-2.58448	0.698347	-3.70086	0.000214873	0.00348179	Bacteria	Verrucomicrobiota	Verrucomicrobiae	Pedosphaerales	Pedosphaeraceae	NA
14231	Rhizosphere	101.447	-2.16574	0.610812	-3.54568	0.000391607	0.00511376	Bacteria	Actinomycetota	Actinobacteria	Micrococcales	Microbacteriaceae	Humibacter
15862	Rhizosphere	7.90117	-2.13294	0.640475	-3.33025	0.00086767	0.00895304	Bacteria	Actinomycetota	Actinobacteria	Micrococcales	Intrasporangiaceae	Knoellia
19889	Rhizosphere	7.15742	-2.66406	0.747815	-3.56246	0.000367392	0.00492615	Bacteria	Verrucomicrobiota	Verrucomicrobiae	Pedosphaerales	Pedosphaeraceae	NA
22307	Rhizosphere	4.35385	-4.03278	1.06819	-3.77533	0.000159797	0.00285203	Bacteria	Patescibacteria	Saccharimonadia	Saccharimonadales	LWQ8	NA
28952	Rhizosphere	3.81408	-5.08579	1.20146	-4.233	2.30594e-05	0.000691553	Bacteria	Verrucomicrobiota	Verrucomicrobiae	Pedosphaerales	Pedosphaeraceae	NA
29748	Rhizosphere	28.2326	-1.97912	0.491847	-4.02385	5.72545e-05	0.00133036	Bacteria	Pseudomonadota	Alphaproteobacteria	Rhizobiales	Pleomorphomonadaceae	NA
31240	Rhizosphere	60.9237	-3.31217	0.811133	-4.08339	4.4384e-05	0.00111549	Bacteria	Actinomycetota	Actinobacteria	Micrococcales	Microbacteriaceae	Humibacter
34629	Rhizosphere	60.4915	-2.61197	0.729639	-3.57981	0.000343848	0.00479878	Bacteria	Actinomycetota	Actinobacteria	Frankiales	Frankiaceae	Jatrophihabitans
40416	Rhizosphere	31.8752	-2.55405	0.572829	-4.45865	8.24782e-06	0.000357827	Bacteria	Pseudomonadota	Alphaproteobacteria	Rhizobiales	Beijerinckiaceae	Rhodoblastus
42022	Rhizosphere	49.7991	-3.09865	0.746508	-4.15086	3.31222e-05	0.000896484	Bacteria	Patescibacteria	Saccharimonadia	Saccharimonadales	LWQ8	NA
42731	Rhizosphere	9.99535	-4.30863	0.952946	-4.52139	6.14363e-06	0.000296461	Bacteria	Bacteroidota	Bacteroidia	Sphingobacteriales	Sphingobacteriaceae	Mucilaginibacter
45167	Rhizosphere	7.53687	-2.5467	0.68246	-3.73165	0.000190233	0.00318738	Bacteria	Acidobacteriota	Acidobacteriae	Acidobacteriales	Acidobacteriaceae (Subgroup_1)	Edaphobacter
46540	Rhizosphere	4.55632	-3.52339	1.05811	-3.3299	0.000868768	0.00895304	Bacteria	Chloroflexota	Ktedonobacteria	Ktedonobacterales	Ktedonobacteraceae	NA
48108	Rhizosphere	11.942	-5.54318	1.38445	-4.00388	6.23131e-05	0.00140805	Bacteria	Bacteroidota	Bacteroidia	Sphingobacteriales	Sphingobacteriaceae	Mucilaginibacter
73188	Rhizosphere	6.40532	-3.60416	1.08227	-3.33019	0.000867854	0.00895304	Bacteria	Bacteroidota	Bacteroidia	Sphingobacteriales	Sphingobacteriaceae	Mucilaginibacter
86806	Rhizosphere	5.91153	-5.71374	1.71509	-3.33145	0.00086395	0.00895304	Bacteria	Bacillota	Bacilli	Bacillales	Bacillaceae	Bacillus
88014	Rhizosphere	15.8934	-3.08121	0.914774	-3.36827	0.000756413	0.00824356	Bacteria	Actinomycetota	Actinobacteria	Micrococcales	Microbacteriaceae	Humibacter
88098	Rhizosphere	15.0449	-4.25995	0.924531	-4.60768	4.07179e-06	0.000218018	Bacteria	Verrucomicrobiota	Verrucomicrobiae	Pedosphaerales	Pedosphaeraceae	NA
88477	Rhizosphere	12.5646	-4.59849	1.12207	-4.09823	4.1632e-05	0.00105711	Bacteria	Bacteroidota	Bacteroidia	Sphingobacteriales	Sphingobacteriaceae	Mucilaginibacter
91753	Rhizosphere	7.18635	-3.15087	0.895593	-3.5182	0.000434492	0.00544364	Bacteria	Acidobacteriota	Acidobacteriae	Bryobacterales	Bryobacteraceae	Bryobacter
94291	Rhizosphere	5.62056	-4.43327	1.17224	-3.78188	0.000155646	0.00279823	Bacteria	Bacteroidota	Bacteroidia	Sphingobacteriales	Sphingobacteriaceae	Mucilaginibacter
94574	Rhizosphere	6.87982	-5.33901	1.10459	-4.83347	1.34176e-06	8.26187e-05	Bacteria	Verrucomicrobiota	Verrucomicrobiae	Pedosphaerales	Pedosphaeraceae	NA
99324	Rhizosphere	24.2375	-4.10757	0.754522	-5.44393	5.21172e-08	6.41823e-06	Bacteria	Bacteroidota	Bacteroidia	Sphingobacteriales	Sphingobacteriaceae	Mucilaginibacter
102971	Rhizosphere	6.37423	-4.04343	1.09668	-3.68697	0.000226941	0.00360617	Bacteria	Bacteroidota	Bacteroidia	Sphingobacteriales	Sphingobacteriaceae	Mucilaginibacter
32	Rhizoplane	17.8946	-4.96961	1.1411	-4.35509	1.3301e-05	0.000745997	Archaea	Crenarchaeota	Nitrososphaeria	Nitrosotaleales	Nitrosotaleaceae	NA
41	Rhizoplane	9.27649	-6.75626	1.65045	-4.09359	4.24748e-05	0.00193903	Archaea	Thermoplasmatota	Thermoplasmata
45	Rhizoplane	7.91908	-4.86362	1.41614	-3.43441	0.000593847	0.00915068	Archaea	Thermoplasmatota	Thermoplasmata
52	Rhizoplane	20.638	-2.94336	0.848038	-3.47078	0.000518942	0.00855753	Bacteria	Acidobacteriota	Acidobacteriae	Acidobacteriales	NA	NA
56	Rhizoplane	11.241	-3.42449	0.990021	-3.45901	0.000542165	0.00873746	Bacteria	Chloroflexota	Ktedonobacteria	Ktedonobacterales	JG30-KF-AS9	NA
159	Rhizoplane	8.85859	-6.67944	1.64702	-4.05547	5.00344e-05	0.00208973	Archaea	Crenarchaeota	Nitrososphaeria	Nitrososphaerales	Nitrososphaeraceae	NA
320	Rhizoplane	5.06425	-3.69271	1.03262	-3.57605	0.000348823	0.00658403	Bacteria	Chloroflexota	Ktedonobacteria	Ktedonobacterales	Ktedonobacteraceae	1921-2
348	Rhizoplane	89.0849	-1.58735	0.43323	-3.664	0.000248308	0.00573446	Bacteria	Pseudomonadota	Alphaproteobacteria	Rhizobiales	Xanthobacteraceae	Bradyrhizobium
418	Rhizoplane	3.97769	-5.53378	1.54896	-3.57257	0.0003535	0.00659849	Archaea	Thermoplasmatota	Thermoplasmata
426	Rhizoplane	8.58853	-3.45909	0.961804	-3.59646	0.000322576	0.00635377	Bacteria	Pseudomonadota	Alphaproteobacteria	Rhizobiales	Beijerinckiaceae	Roseiarcus
842	Rhizoplane	8.09843	-2.84825	0.775599	-3.67233	0.000240353	0.00565226	Bacteria	Pseudomonadota	Alphaproteobacteria	Rhizobiales	Xanthobacteraceae	NA
857	Rhizoplane	8.35757	-3.5763	0.909426	-3.93247	8.40758e-05	0.00270061	Bacteria	Pseudomonadota	Alphaproteobacteria	Rhizobiales	Xanthobacteraceae	NA
893	Rhizoplane	4.90867	-2.99052	0.875008	-3.41771	0.000631505	0.00946294	Bacteria	Acidobacteriota	Acidobacteriae	Acidobacteriales	NA	NA
903	Rhizoplane	23.1727	-7.4899	1.53677	-4.87378	1.09481e-06	0.000143274	Archaea	Crenarchaeota	Nitrososphaeria	Nitrososphaerales	Nitrososphaeraceae	NA
1721	Rhizoplane	11.0118	-2.59973	0.703005	-3.69802	0.000217284	0.00526578	Bacteria	Pseudomonadota	Alphaproteobacteria	Rhizobiales	Xanthobacteraceae	NA
1891	Rhizoplane	13.1311	-3.81729	1.10611	-3.45109	0.00055832	0.00885733	Bacteria	Bacteroidota	Bacteroidia	Chitinophagales	Chitinophagaceae	NA
2034	Rhizoplane	14.056	-3.71221	0.831897	-4.46235	8.10666e-06	0.000548737	Bacteria	Pseudomonadota	Gammaproteobacteria	Burkholderiales	Burkholderiaceae	Burkholderia-Caballeronia-Paraburkholderia
2039	Rhizoplane	8.91952	-2.89637	0.83502	-3.46862	0.00052313	0.00855753	Bacteria	Pseudomonadota	Alphaproteobacteria	Rhizobiales	Xanthobacteraceae	NA
2229	Rhizoplane	32.2073	-2.67613	0.673758	-3.97195	7.12878e-05	0.00259144	Bacteria	Actinomycetota	Actinobacteria	Micrococcales	Microbacteriaceae	Microbacterium
2244	Rhizoplane	2.33677	-4.74201	1.34755	-3.51899	0.00043319	0.0078014	Bacteria	Actinomycetota	Actinobacteria	Frankiales	Acidothermaceae	Acidothermus
2524	Rhizoplane	947.911	-6.07363	1.31983	-4.60182	4.18808e-06	0.000373691	Bacteria	Bacillota	Bacilli	Bacillales	Bacillaceae	Bacillus
2788	Rhizoplane	13.2311	-3.58836	0.855981	-4.1921	2.76385e-05	0.00142232	Bacteria	Pseudomonadota	Alphaproteobacteria	Rhizobiales	Xanthobacteraceae	NA
3648	Rhizoplane	13.034	-2.76769	0.70138	-3.94606	7.94484e-05	0.00264986	Bacteria	Actinomycetota	Actinobacteria	Streptomycetales	Streptomycetaceae	Streptacidiphilus
4006	Rhizoplane	12.493	-2.19801	0.646519	-3.39976	0.000674443	0.00988643	Bacteria	Pseudomonadota	Alphaproteobacteria	Sphingomonadales	Sphingomonadaceae	Sphingomonas
4275	Rhizoplane	5.82457	-3.01035	0.843118	-3.57049	0.000356312	0.00659849	Bacteria	Actinomycetota	Acidimicrobiia	IMCC26256	NA	NA
4705	Rhizoplane	4.1443	-3.86915	1.12999	-3.42407	0.000616908	0.00931531	Bacteria	Actinomycetota	Acidimicrobiia	IMCC26256	NA	NA
6066	Rhizoplane	8.68397	-2.79212	0.686384	-4.06787	4.74442e-05	0.00202463	Bacteria	Acidobacteriota	Acidobacteriae	Acidobacteriales	NA	NA
6761	Rhizoplane	36.3192	-3.20293	0.73947	-4.33139	1.4817e-05	0.000786102	Bacteria	Pseudomonadota	Alphaproteobacteria	Rhizobiales	Xanthobacteraceae	Bradyrhizobium
7032	Rhizoplane	14.5764	-3.28539	0.914522	-3.59247	0.000327561	0.00636636	Bacteria	Pseudomonadota	Alphaproteobacteria	Rhizobiales	Beijerinckiaceae	Roseiarcus
7116	Rhizoplane	14.4331	-2.94485	0.64892	-4.53809	5.67672e-06	0.000445736	Bacteria	Actinomycetota	Acidimicrobiia	IMCC26256	NA	NA
9089	Rhizoplane	13.2407	-4.1538	0.92628	-4.48439	7.31221e-06	0.000512638	Bacteria	Actinomycetota	Actinobacteria	Micrococcales	Microbacteriaceae	Leifsonia
9797	Rhizoplane	28.1838	-1.70898	0.384059	-4.44978	8.59602e-06	0.000562466	Bacteria	Pseudomonadota	Alphaproteobacteria	Rhizobiales	Beijerinckiaceae	Roseiarcus
10063	Rhizoplane	9.1826	-3.29124	0.954535	-3.448	0.000564748	0.00885839	Bacteria	Actinomycetota	Acidimicrobiia	NA	NA	NA
10365	Rhizoplane	80.603	-2.65682	0.76221	-3.48569	0.000490876	0.00837905	Bacteria	Pseudomonadota	Alphaproteobacteria	Rhizobiales	Devosiaceae	Devosia
10387	Rhizoplane	12.9166	-3.5347	0.89503	-3.94925	7.8395e-05	0.00264986	Bacteria	Chloroflexota	Ktedonobacteria	Ktedonobacterales	Ktedonobacteraceae	NA
10615	Rhizoplane	176.043	-3.33282	0.655805	-5.08202	3.73436e-07	7.33055e-05	Bacteria	Actinomycetota	Actinobacteria	Micrococcales	Microbacteriaceae	Microbacterium
10725	Rhizoplane	4.25078	-4.99729	1.27067	-3.93279	8.3966e-05	0.00270061	Bacteria	Bacillota	Bacilli	Bacillales	Planococcaceae	NA
12995	Rhizoplane	6.46574	-4.06556	1.01322	-4.0125	6.00784e-05	0.00231243	Bacteria	Verrucomicrobiota	Verrucomicrobiae	Pedosphaerales	Pedosphaeraceae	NA
14231	Rhizoplane	123.272	-3.03703	0.601164	-5.05192	4.37401e-07	7.67904e-05	Bacteria	Actinomycetota	Actinobacteria	Micrococcales	Microbacteriaceae	Humibacter
14504	Rhizoplane	6.0692	-3.75659	1.05535	-3.55958	0.000371451	0.00681456	Bacteria	Pseudomonadota	Alphaproteobacteria	Rhizobiales	Beijerinckiaceae	Roseiarcus
21952	Rhizoplane	3.09036	-4.54673	1.32437	-3.43312	0.000596682	0.00915068	Bacteria	Chloroflexota	Ktedonobacteria	Ktedonobacterales	Ktedonobacteraceae	NA
26923	Rhizoplane	4.74706	-3.57212	1.02964	-3.46927	0.000521866	0.00855753	Bacteria	Pseudomonadota	Alphaproteobacteria	Sphingomonadales	Sphingomonadaceae	NA
29748	Rhizoplane	26.0734	-3.01336	0.825651	-3.64968	0.00026257	0.0058571	Bacteria	Pseudomonadota	Alphaproteobacteria	Rhizobiales	Pleomorphomonadaceae	NA
31240	Rhizoplane	78.2997	-4.1565	1.156	-3.59557	0.000323677	0.00635377	Bacteria	Actinomycetota	Actinobacteria	Micrococcales	Microbacteriaceae	Humibacter
31466	Rhizoplane	26.6776	-5.59187	1.41415	-3.95422	7.67853e-05	0.00264986	Bacteria	Bacteroidota	Bacteroidia	Sphingobacteriales	Sphingobacteriaceae	Pedobacter
34382	Rhizoplane	6.01914	-4.93992	1.25729	-3.92901	8.52968e-05	0.00270061	Bacteria	Pseudomonadota	Alphaproteobacteria	Caulobacterales	Caulobacteraceae	NA
34629	Rhizoplane	81.3568	-3.62344	1.0131	-3.5766	0.000348088	0.00658403	Bacteria	Actinomycetota	Actinobacteria	Frankiales	Frankiaceae	Jatrophihabitans
40124	Rhizoplane	6.41998	-5.60967	1.34465	-4.17185	3.0213e-05	0.0014827	Bacteria	Bacillota	Bacilli	Bacillales	Planococcaceae	Solibacillus
40416	Rhizoplane	51.0112	-4.15561	1.0608	-3.91742	8.95034e-05	0.00278881	Bacteria	Pseudomonadota	Alphaproteobacteria	Rhizobiales	Beijerinckiaceae	Rhodoblastus
41905	Rhizoplane	12.7959	-3.45605	1.01844	-3.39347	0.000690125	0.00996114	Bacteria	Pseudomonadota	Alphaproteobacteria	Caulobacterales	Caulobacteraceae	NA
42022	Rhizoplane	70.0605	-4.75083	1.00094	-4.74636	2.0711e-06	0.000225865	Bacteria	Patescibacteria	Saccharimonadia	Saccharimonadales	LWQ8	NA
42731	Rhizoplane	8.1916	-5.98647	1.45579	-4.11219	3.91925e-05	0.00183178	Bacteria	Bacteroidota	Bacteroidia	Sphingobacteriales	Sphingobacteriaceae	Mucilaginibacter
42930	Rhizoplane	32.194	-3.31389	0.657725	-5.03841	4.69427e-07	7.67904e-05	Bacteria	Pseudomonadota	Alphaproteobacteria	Rhizobiales	Rhizobiaceae	NA
43892	Rhizoplane	7.98662	-3.511	0.922111	-3.80757	0.000140341	0.00377381	Bacteria	Pseudomonadota	Gammaproteobacteria	Burkholderiales	Burkholderiaceae	Burkholderia-Caballeronia-Paraburkholderia
48108	Rhizoplane	7.18646	-4.77244	1.26359	-3.77688	0.000158802	0.00415638	Bacteria	Bacteroidota	Bacteroidia	Sphingobacteriales	Sphingobacteriaceae	Mucilaginibacter
62200	Rhizoplane	7.53898	-4.03998	1.18948	-3.39642	0.000682738	0.00992752	Bacteria	Actinomycetota	Actinobacteria	Micrococcales	Microbacteriaceae	Cnuibacter
68725	Rhizoplane	39.8287	-3.47647	0.64182	-5.41659	6.0747e-08	2.98116e-05	Bacteria	Actinomycetota	Actinobacteria	Micrococcales	Microbacteriaceae	NA
74718	Rhizoplane	6.58093	-3.93583	1.12063	-3.51215	0.000444503	0.00793236	Bacteria	WPS-2	NA	NA	NA	NA
86750	Rhizoplane	14.4875	-4.02122	0.858952	-4.68155	2.8472e-06	0.000271728	Bacteria	Actinomycetota	Actinobacteria	Frankiales	Frankiaceae	Jatrophihabitans
86834	Rhizoplane	23.0267	-3.33278	0.737961	-4.51619	6.29611e-06	0.000460926	Bacteria	Actinomycetota	Actinobacteria	Micrococcales	Microbacteriaceae	Leifsonia
88098	Rhizoplane	11.3094	-7.04355	1.61994	-4.34803	1.37366e-05	0.000749025	Bacteria	Verrucomicrobiota	Verrucomicrobiae	Pedosphaerales	Pedosphaeraceae	NA
88141	Rhizoplane	30.8864	-3.59968	1.03422	-3.48057	0.000500345	0.00846704	Bacteria	Actinomycetota	Actinobacteria	Micrococcales	Microbacteriaceae	Humibacter
88477	Rhizoplane	14.9592	-5.66567	1.30083	-4.35541	1.32815e-05	0.000745997	Bacteria	Bacteroidota	Bacteroidia	Sphingobacteriales	Sphingobacteriaceae	Mucilaginibacter
89008	Rhizoplane	9.57076	-5.09747	1.27001	-4.01372	5.97704e-05	0.00231243	Bacteria	Bacillota	Bacilli	Paenibacillales	Paenibacillaceae	Paenibacillus
89387	Rhizoplane	3.39006	-5.28079	1.26121	-4.18707	2.8258e-05	0.00142232	Bacteria	Pseudomonadota	Alphaproteobacteria	Acetobacterales	Acetobacteraceae	NA
89504	Rhizoplane	23.266	-4.78567	1.15344	-4.14902	3.33899e-05	0.00159864	Bacteria	Bacillota	Bacilli	Paenibacillales	Paenibacillaceae	Paenibacillus
91753	Rhizoplane	5.89737	-3.04582	0.895939	-3.39959	0.000674876	0.00988643	Bacteria	Acidobacteriota	Acidobacteriae	Bryobacterales	Bryobacteraceae	Bryobacter
91802	Rhizoplane	7.56405	-4.82077	1.2479	-3.8631	0.000111956	0.00322785	Bacteria	Actinomycetota	Actinobacteria	Micrococcales	Microbacteriaceae	Humibacter
92091	Rhizoplane	7.01565	-5.17101	1.33807	-3.86452	0.000111306	0.00322785	Bacteria	Pseudomonadota	Alphaproteobacteria	Sphingomonadales	Sphingomonadaceae	Sphingomonas
93633	Rhizoplane	28.745	-3.80585	0.85962	-4.42737	9.5391e-06	0.00060404	Bacteria	Bacillota	Bacilli	Paenibacillales	Paenibacillaceae	Paenibacillus
93827	Rhizoplane	9.76952	-6.22443	1.72705	-3.60408	0.000313264	0.00627486	Bacteria	Bacillota	Bacilli	Bacillales	Bacillaceae	Bacillus
94451	Rhizoplane	3.2783	-4.5791	1.25974	-3.63494	0.000278043	0.00599778	Bacteria	Actinomycetota	Actinobacteria	Frankiales	Frankiaceae	Jatrophihabitans
94574	Rhizoplane	6.21272	-5.56617	1.53872	-3.6174	0.000297582	0.00625813	Bacteria	Verrucomicrobiota	Verrucomicrobiae	Pedosphaerales	Pedosphaeraceae	NA
95807	Rhizoplane	5.96829	-5.01027	1.42901	-3.50611	0.000454715	0.00804149	Bacteria	Patescibacteria	Saccharimonadia	Saccharimonadales	LWQ8	NA
96495	Rhizoplane	4.52417	-5.09258	1.43519	-3.54836	0.000387645	0.0070458	Bacteria	Pseudomonadota	Alphaproteobacteria	Rhizobiales	Xanthobacteraceae	NA
97060	Rhizoplane	10.351	-6.32217	1.73784	-3.63795	0.000274822	0.00599417	Bacteria	Bacteroidota	Bacteroidia	Sphingobacteriales	Sphingobacteriaceae	Mucilaginibacter
99324	Rhizoplane	14.4255	-6.81018	1.29287	-5.26747	1.38314e-07	3.39389e-05	Bacteria	Bacteroidota	Bacteroidia	Sphingobacteriales	Sphingobacteriaceae	Mucilaginibacter
102672	Rhizoplane	5.06436	-5.26034	1.32619	-3.9665	7.29352e-05	0.00260312	Bacteria	Bacillota	Bacilli	Bacillales	Bacillaceae	Bacillus
102971	Rhizoplane	10.8751	-5.29654	1.12166	-4.72206	2.33463e-06	0.000241205	Bacteria	Bacteroidota	Bacteroidia	Sphingobacteriales	Sphingobacteriaceae	Mucilaginibacter
222856	Rhizoplane	15.2526	-4.69274	1.26273	-3.71633	0.000202136	0.00502269	Bacteria	Bacillota	Bacilli	Bacillales	Planococcaceae	Solibacillus
323307	Rhizoplane	4.4607	-5.69984	1.25116	-4.55564	5.22264e-06	0.000433061	Bacteria	Patescibacteria	Saccharimonadia	Saccharimonadales	LWQ8	NA

## Sheet: -FS depleted
Supplementary Table 6: Differential abundance analysis of ASVs that were found to be depleted in -FS relative to +FN control, at the three various compartments (bulk soil, rhizosphere and rhizoplane)
ASV	Niches	baseMean	log2FoldChange	lfcSE	stat	pvalue	padj	kingdom	Phylum	Class	Order	Family	Genus
320	Bulk soil	40.5848	-4.20618	0.833887	-5.04406	4.55749e-07	1.13133e-05	Bacteria	Chloroflexota	Ktedonobacteria	Ktedonobacterales	Ktedonobacteraceae	1921-2
851	Bulk soil	38.9503	-4.44824	0.698481	-6.36844	1.9096e-10	4.66589e-08	Bacteria	Chloroflexota	Ktedonobacteria	Ktedonobacterales	Ktedonobacteraceae	1921-2
1231	Bulk soil	43.4406	-3.98229	0.850871	-4.68025	2.8653e-06	4.89266e-05	Bacteria	Chloroflexota	Ktedonobacteria	Ktedonobacterales	Ktedonobacteraceae	1921-2
4181	Bulk soil	4.18257	-3.07067	0.977076	-3.14272	0.00167388	0.00613773	Bacteria	Chloroflexota	Ktedonobacteria	Ktedonobacterales	Ktedonobacteraceae	1921-2
4356	Bulk soil	4.40446	-5.16819	1.22879	-4.20592	2.60017e-05	0.000270932	Bacteria	Chloroflexota	Ktedonobacteria	Ktedonobacterales	Ktedonobacteraceae	1921-2
4769	Bulk soil	3.64217	-4.2789	1.1526	-3.71241	0.000205298	0.00123472	Bacteria	Chloroflexota	Ktedonobacteria	Ktedonobacterales	Ktedonobacteraceae	1921-2
6445	Bulk soil	8.07071	-2.43112	0.681876	-3.56533	0.000363396	0.00188934	Bacteria	Chloroflexota	Ktedonobacteria	Ktedonobacterales	Ktedonobacteraceae	1921-2
7685	Bulk soil	2.67529	-3.81356	1.27111	-3.00017	0.00269829	0.00900815	Bacteria	Chloroflexota	Ktedonobacteria	Ktedonobacterales	Ktedonobacteraceae	1921-2
8266	Bulk soil	2.8733	-4.54929	1.22419	-3.71615	0.000202283	0.00123121	Bacteria	Chloroflexota	Ktedonobacteria	Ktedonobacterales	Ktedonobacteraceae	1921-2
8349	Bulk soil	3.53759	-3.6153	1.14101	-3.1685	0.00153228	0.00571389	Bacteria	Chloroflexota	Ktedonobacteria	Ktedonobacterales	Ktedonobacteraceae	1921-2
19952	Bulk soil	2.13528	-4.08689	1.24238	-3.28957	0.0010034	0.00409117	Bacteria	Chloroflexota	Ktedonobacteria	Ktedonobacterales	Ktedonobacteraceae	1921-2
21997	Bulk soil	7.48853	-4.03114	0.898201	-4.48802	7.18896e-06	0.000100566	Bacteria	Chloroflexota	Ktedonobacteria	Ktedonobacterales	Ktedonobacteraceae	1921-2
45727	Bulk soil	2.49162	-4.32722	1.20776	-3.58285	0.000339865	0.00180786	Bacteria	Chloroflexota	Ktedonobacteria	Ktedonobacterales	Ktedonobacteraceae	1921-2
5540	Bulk soil	3.40115	-3.62299	1.06419	-3.40446	0.000662946	0.00293972	Bacteria	Chloroflexota	Ktedonobacteria	Ktedonobacterales	Ktedonobacteraceae	1921-3
6741	Bulk soil	3.89853	-4.38441	1.19009	-3.68411	0.000229508	0.00134262	Bacteria	Chloroflexota	Ktedonobacteria	Ktedonobacterales	Ktedonobacteraceae	1959-1
10576	Bulk soil	5.23567	-5.42447	1.44495	-3.75408	0.000173979	0.00110191	Bacteria	Pseudomonadota	Gammaproteobacteria	Burkholderiales	Alcaligeceae	Achromobacter
2710	Bulk soil	4.87298	-2.88436	0.840416	-3.43206	0.000599009	0.00271322	Bacteria	Pseudomonadota	Gammaproteobacteria	Gammaproteobacteria Incertae Sedis	Unknown Family	Acidibacter
3193	Bulk soil	8.06428	-2.50591	0.722774	-3.46707	0.000526161	0.00246711	Bacteria	Pseudomonadota	Gammaproteobacteria	Gammaproteobacteria Incertae Sedis	Unknown Family	Acidibacter
970	Bulk soil	22.8848	-3.78966	0.788711	-4.80488	1.54842e-06	3.12603e-05	Bacteria	Pseudomonadota	Alphaproteobacteria	Acetobacterales	Acetobacteraceae	Acidicaldus
2829	Bulk soil	15.0252	-3.7638	0.809274	-4.65084	3.30594e-06	5.43547e-05	Bacteria	Pseudomonadota	Alphaproteobacteria	Acetobacterales	Acetobacteraceae	Acidicaldus
4529	Bulk soil	19.3868	-3.13546	0.866246	-3.61959	0.000295068	0.00162129	Bacteria	Pseudomonadota	Alphaproteobacteria	Acetobacterales	Acetobacteraceae	Acidicaldus
6318	Bulk soil	42.234	-4.74124	0.792174	-5.9851	2.16262e-09	2.02806e-07	Bacteria	Pseudomonadota	Alphaproteobacteria	Acetobacterales	Acetobacteraceae	Acidicaldus
48948	Bulk soil	6.19689	-5.07504	1.29088	-3.93145	8.44362e-05	0.000640097	Bacteria	Pseudomonadota	Alphaproteobacteria	Acetobacterales	Acetobacteraceae	Acidicaldus
31	Bulk soil	13.2704	-3.05651	0.935694	-3.26657	0.00108859	0.00437508	Bacteria	Actinomycetota	Actinobacteria	Frankiales	Acidothermaceae	Acidothermus
118	Bulk soil	14.1047	-2.88595	0.851329	-3.38994	0.000699087	0.00305715	Bacteria	Actinomycetota	Actinobacteria	Frankiales	Acidothermaceae	Acidothermus
217	Bulk soil	116.702	-2.77191	0.920077	-3.01269	0.00258939	0.00874179	Bacteria	Actinomycetota	Actinobacteria	Frankiales	Acidothermaceae	Acidothermus
244	Bulk soil	65.0771	-2.75716	0.864667	-3.18869	0.00142919	0.00539302	Bacteria	Actinomycetota	Actinobacteria	Frankiales	Acidothermaceae	Acidothermus
257	Bulk soil	24.8055	-3.24081	0.915547	-3.53975	0.00040051	0.0020081	Bacteria	Actinomycetota	Actinobacteria	Frankiales	Acidothermaceae	Acidothermus
368	Bulk soil	15.0048	-2.75408	0.893917	-3.08091	0.00206367	0.00723714	Bacteria	Actinomycetota	Actinobacteria	Frankiales	Acidothermaceae	Acidothermus
369	Bulk soil	17.7	-3.05702	0.734295	-4.1632	3.13821e-05	0.000305613	Bacteria	Actinomycetota	Actinobacteria	Frankiales	Acidothermaceae	Acidothermus
892	Bulk soil	34.8273	-2.78226	0.797822	-3.48731	0.000487901	0.00232606	Bacteria	Actinomycetota	Actinobacteria	Frankiales	Acidothermaceae	Acidothermus
1142	Bulk soil	10.2862	-2.69228	0.781844	-3.44351	0.000574225	0.00263872	Bacteria	Actinomycetota	Actinobacteria	Frankiales	Acidothermaceae	Acidothermus
1535	Bulk soil	22.3248	-3.72192	0.704547	-5.28271	1.27285e-07	4.73951e-06	Bacteria	Actinomycetota	Actinobacteria	Frankiales	Acidothermaceae	Acidothermus
1620	Bulk soil	19.844	-3.52907	0.862673	-4.09086	4.29779e-05	0.000387332	Bacteria	Actinomycetota	Actinobacteria	Frankiales	Acidothermaceae	Acidothermus
1637	Bulk soil	9.99822	-3.54208	0.762026	-4.64823	3.34792e-06	5.46898e-05	Bacteria	Actinomycetota	Actinobacteria	Frankiales	Acidothermaceae	Acidothermus
1837	Bulk soil	7.90879	-2.76824	0.9041	-3.06188	0.00219955	0.00763958	Bacteria	Actinomycetota	Actinobacteria	Frankiales	Acidothermaceae	Acidothermus
1921	Bulk soil	17.4569	-3.33455	0.764422	-4.36219	1.28769e-05	0.000158273	Bacteria	Actinomycetota	Actinobacteria	Frankiales	Acidothermaceae	Acidothermus
1989	Bulk soil	7.88428	-3.81679	0.828759	-4.60543	4.11621e-06	6.31651e-05	Bacteria	Actinomycetota	Actinobacteria	Frankiales	Acidothermaceae	Acidothermus
2069	Bulk soil	5.23831	-3.4763	0.888228	-3.91375	9.08742e-05	0.000677677	Bacteria	Actinomycetota	Actinobacteria	Frankiales	Acidothermaceae	Acidothermus
2244	Bulk soil	14.1189	-3.76449	0.704074	-5.34673	8.95556e-08	3.48853e-06	Bacteria	Actinomycetota	Actinobacteria	Frankiales	Acidothermaceae	Acidothermus
2295	Bulk soil	24.8254	-3.00194	0.941404	-3.18879	0.0014287	0.00539302	Bacteria	Actinomycetota	Actinobacteria	Frankiales	Acidothermaceae	Acidothermus
2602	Bulk soil	216.897	-4.64335	1.00941	-4.60007	4.22347e-06	6.42883e-05	Bacteria	Actinomycetota	Actinobacteria	Frankiales	Acidothermaceae	Acidothermus
2620	Bulk soil	14.4848	-3.83387	0.947332	-4.04702	5.18731e-05	0.000447253	Bacteria	Actinomycetota	Actinobacteria	Frankiales	Acidothermaceae	Acidothermus
2815	Bulk soil	44.2239	-3.39314	0.964569	-3.51778	0.000435171	0.00214368	Bacteria	Actinomycetota	Actinobacteria	Frankiales	Acidothermaceae	Acidothermus
2869	Bulk soil	5.24004	-3.43209	0.965557	-3.55451	0.000378679	0.00195278	Bacteria	Actinomycetota	Actinobacteria	Frankiales	Acidothermaceae	Acidothermus
3874	Bulk soil	7.88012	-3.4797	0.857333	-4.05875	4.93358e-05	0.000429422	Bacteria	Actinomycetota	Actinobacteria	Frankiales	Acidothermaceae	Acidothermus
4509	Bulk soil	4.25106	-3.88011	1.15716	-3.35313	0.000799017	0.00340591	Bacteria	Actinomycetota	Actinobacteria	Frankiales	Acidothermaceae	Acidothermus
4713	Bulk soil	6.34897	-3.87138	1.15755	-3.34446	0.00082442	0.00349654	Bacteria	Actinomycetota	Actinobacteria	Frankiales	Acidothermaceae	Acidothermus
5170	Bulk soil	23.0642	-3.61343	0.856193	-4.22035	2.43924e-05	0.00025734	Bacteria	Actinomycetota	Actinobacteria	Frankiales	Acidothermaceae	Acidothermus
5335	Bulk soil	8.12924	-3.55777	0.831575	-4.27835	1.88282e-05	0.000215032	Bacteria	Actinomycetota	Actinobacteria	Frankiales	Acidothermaceae	Acidothermus
5495	Bulk soil	7.70221	-5.38665	1.15814	-4.65114	3.3011e-06	5.43547e-05	Bacteria	Actinomycetota	Actinobacteria	Frankiales	Acidothermaceae	Acidothermus
5506	Bulk soil	4.01287	-2.72318	0.915518	-2.97447	0.00293498	0.00965113	Bacteria	Actinomycetota	Actinobacteria	Frankiales	Acidothermaceae	Acidothermus
6304	Bulk soil	2.46582	-3.6712	1.20805	-3.03895	0.00237404	0.00813807	Bacteria	Actinomycetota	Actinobacteria	Frankiales	Acidothermaceae	Acidothermus
6642	Bulk soil	7.5626	-2.2359	0.740822	-3.01814	0.00254334	0.00863235	Bacteria	Actinomycetota	Actinobacteria	Frankiales	Acidothermaceae	Acidothermus
6968	Bulk soil	4.37457	-5.1509	1.15014	-4.47851	7.5165e-06	0.000103434	Bacteria	Actinomycetota	Actinobacteria	Frankiales	Acidothermaceae	Acidothermus
8643	Bulk soil	1.52529	-4.23435	1.3994	-3.02584	0.00247941	0.008438	Bacteria	Actinomycetota	Actinobacteria	Frankiales	Acidothermaceae	Acidothermus
9163	Bulk soil	4.69585	-3.53405	1.10025	-3.21205	0.00131792	0.00510242	Bacteria	Actinomycetota	Actinobacteria	Frankiales	Acidothermaceae	Acidothermus
9504	Bulk soil	5.65505	-4.93967	1.09142	-4.52591	6.01373e-06	8.65158e-05	Bacteria	Actinomycetota	Actinobacteria	Frankiales	Acidothermaceae	Acidothermus
10622	Bulk soil	4.63983	-4.62976	1.15403	-4.01182	6.02537e-05	0.000492137	Bacteria	Actinomycetota	Actinobacteria	Frankiales	Acidothermaceae	Acidothermus
13008	Bulk soil	7.09321	-3.0147	0.802265	-3.75774	0.000171457	0.00109077	Bacteria	Actinomycetota	Actinobacteria	Frankiales	Acidothermaceae	Acidothermus
15348	Bulk soil	3.83386	-4.33825	1.17733	-3.68483	0.000228856	0.00134262	Bacteria	Actinomycetota	Actinobacteria	Frankiales	Acidothermaceae	Acidothermus
15580	Bulk soil	14.157	-4.02193	1.01158	-3.97588	7.01187e-05	0.000551369	Bacteria	Actinomycetota	Actinobacteria	Frankiales	Acidothermaceae	Acidothermus
16433	Bulk soil	1.98509	-4.62109	1.43739	-3.21492	0.00130482	0.00506718	Bacteria	Actinomycetota	Actinobacteria	Frankiales	Acidothermaceae	Acidothermus
18923	Bulk soil	3.10549	-3.45678	1.11337	-3.10479	0.00190412	0.00682896	Bacteria	Actinomycetota	Actinobacteria	Frankiales	Acidothermaceae	Acidothermus
19487	Bulk soil	4.47591	-3.17112	0.897847	-3.53192	0.000412557	0.00204823	Bacteria	Actinomycetota	Actinobacteria	Frankiales	Acidothermaceae	Acidothermus
19904	Bulk soil	2.19922	-4.7563	1.3991	-3.39955	0.000674967	0.00297738	Bacteria	Actinomycetota	Actinobacteria	Frankiales	Acidothermaceae	Acidothermus
21313	Bulk soil	18.7163	-3.9963	0.960967	-4.15862	3.20174e-05	0.000308243	Bacteria	Actinomycetota	Actinobacteria	Frankiales	Acidothermaceae	Acidothermus
24245	Bulk soil	47.6632	-4.36237	1.14583	-3.80717	0.000140565	0.00093415	Bacteria	Actinomycetota	Actinobacteria	Frankiales	Acidothermaceae	Acidothermus
27636	Bulk soil	3.26284	-4.10246	1.19937	-3.42052	0.000625011	0.00279106	Bacteria	Actinomycetota	Actinobacteria	Frankiales	Acidothermaceae	Acidothermus
31267	Bulk soil	6.42576	-4.56792	1.32027	-3.45984	0.000540505	0.00251573	Bacteria	Actinomycetota	Actinobacteria	Frankiales	Acidothermaceae	Acidothermus
70837	Bulk soil	8.06425	-4.18691	1.16967	-3.57956	0.00034418	0.00181555	Bacteria	Actinomycetota	Actinobacteria	Frankiales	Acidothermaceae	Acidothermus
146838	Bulk soil	6.41169	-5.10833	1.50526	-3.39364	0.000689702	0.00303181	Bacteria	Actinomycetota	Actinobacteria	Frankiales	Acidothermaceae	Acidothermus
158287	Bulk soil	39.8972	-4.43286	1.08659	-4.07961	4.51106e-05	0.000403604	Bacteria	Actinomycetota	Actinobacteria	Frankiales	Acidothermaceae	Acidothermus
2307	Bulk soil	3.18889	-3.53295	1.09884	-3.21516	0.0013037	0.00506718	Bacteria	Pseudomonadota	Alphaproteobacteria	Rhizobiales	Beijerinckiaceae	alphaI cluster
65589	Bulk soil	2.73778	-4.44507	1.32027	-3.3668	0.00076047	0.00326912	Bacteria	Pseudomonadota	Gammaproteobacteria	Burkholderiales	Comamodaceae	Aquabacterium
6489	Bulk soil	1.77008	-4.45022	1.40895	-3.15854	0.00158562	0.00588677	Bacteria	Bacillota	Bacilli	Bacillales	Bacillaceae	Bacillus
47796	Bulk soil	9.19525	-6.83871	1.43433	-4.76788	1.86177e-06	3.48053e-05	Bacteria	Pseudomonadota	Alphaproteobacteria	Rhizobiales	Beijerinckiaceae	Bosea
2390	Bulk soil	16.0765	-3.61327	0.840724	-4.29781	1.72494e-05	0.00020127	Bacteria	Pseudomonadota	Alphaproteobacteria	Rhizobiales	Xanthobacteraceae	Bradyrhizobium
6761	Bulk soil	8.95633	-2.78862	0.843778	-3.30492	0.000950025	0.00391769	Bacteria	Pseudomonadota	Alphaproteobacteria	Rhizobiales	Xanthobacteraceae	Bradyrhizobium
53992	Bulk soil	1.70637	-4.38856	1.44241	-3.04251	0.00234611	0.00806018	Bacteria	Pseudomonadota	Alphaproteobacteria	Caulobacterales	Caulobacteraceae	Brevundimos
163	Bulk soil	5.86157	-4.98291	1.16779	-4.26696	1.98154e-05	0.000222989	Bacteria	Acidobacteriota	Acidobacteriae	Bryobacterales	Bryobacteraceae	Bryobacter
1907	Bulk soil	12.0074	-3.37184	0.803457	-4.19666	2.7088e-05	0.000275449	Bacteria	Acidobacteriota	Acidobacteriae	Bryobacterales	Bryobacteraceae	Bryobacter
2121	Bulk soil	9.51494	-2.05741	0.605061	-3.40033	0.000673042	0.00297407	Bacteria	Acidobacteriota	Acidobacteriae	Bryobacterales	Bryobacteraceae	Bryobacter
3256	Bulk soil	16.9285	-2.84523	0.721905	-3.94128	8.10492e-05	0.000618122	Bacteria	Acidobacteriota	Acidobacteriae	Bryobacterales	Bryobacteraceae	Bryobacter
3563	Bulk soil	8.14318	-2.05928	0.648196	-3.17694	0.00148839	0.00558312	Bacteria	Acidobacteriota	Acidobacteriae	Bryobacterales	Bryobacteraceae	Bryobacter
4090	Bulk soil	14.3749	-3.99316	0.716875	-5.57024	2.54391e-08	1.40072e-06	Bacteria	Acidobacteriota	Acidobacteriae	Bryobacterales	Bryobacteraceae	Bryobacter
4499	Bulk soil	11.0422	-2.5451	0.755295	-3.36968	0.000752553	0.00324611	Bacteria	Acidobacteriota	Acidobacteriae	Bryobacterales	Bryobacteraceae	Bryobacter
4982	Bulk soil	15.2641	-3.36764	0.809245	-4.16146	3.16217e-05	0.000306672	Bacteria	Acidobacteriota	Acidobacteriae	Bryobacterales	Bryobacteraceae	Bryobacter
5156	Bulk soil	3.8866	-4.38263	1.17962	-3.71527	0.000202984	0.0012325	Bacteria	Acidobacteriota	Acidobacteriae	Bryobacterales	Bryobacteraceae	Bryobacter
5287	Bulk soil	2.01478	-4.01469	1.3172	-3.04789	0.00230456	0.00793411	Bacteria	Acidobacteriota	Acidobacteriae	Bryobacterales	Bryobacteraceae	Bryobacter
5454	Bulk soil	6.31953	-2.49606	0.753512	-3.31257	0.000924444	0.0038372	Bacteria	Acidobacteriota	Acidobacteriae	Bryobacterales	Bryobacteraceae	Bryobacter
5729	Bulk soil	4.73426	-2.70823	0.86391	-3.13485	0.0017194	0.00625504	Bacteria	Acidobacteriota	Acidobacteriae	Bryobacterales	Bryobacteraceae	Bryobacter
1619	Bulk soil	25.0255	-5.39766	1.25046	-4.31654	1.58493e-05	0.000186653	Bacteria	Pseudomonadota	Gammaproteobacteria	Burkholderiales	Burkholderiaceae	Burkholderia-Caballeronia-Paraburkholderia
2034	Bulk soil	8.49261	-3.61347	1.08611	-3.327	0.000877856	0.00368002	Bacteria	Pseudomonadota	Gammaproteobacteria	Burkholderiales	Burkholderiaceae	Burkholderia-Caballeronia-Paraburkholderia
2866	Bulk soil	15.5112	-4.34571	1.2137	-3.58054	0.000342888	0.00181555	Bacteria	Pseudomonadota	Gammaproteobacteria	Burkholderiales	Burkholderiaceae	Burkholderia-Caballeronia-Paraburkholderia
16854	Bulk soil	14.0561	-6.86222	1.43551	-4.78033	1.75008e-06	3.36227e-05	Archaea	Micrarchaeota	Micrarchaeia	Micrarchaeales		Candidatus Micrarchaeum
33018	Bulk soil	27.4378	-6.66479	1.16574	-5.71724	1.08267e-08	7.83237e-07	Archaea	Micrarchaeota	Micrarchaeia	Micrarchaeales		Candidatus Micrarchaeum
67898	Bulk soil	6.03699	-5.03249	1.29107	-3.89793	9.70179e-05	0.000701855	Archaea	Micrarchaeota	Micrarchaeia	Micrarchaeales		Candidatus Micrarchaeum
221880	Bulk soil	5.15681	-5.40539	1.38572	-3.90077	9.58873e-05	0.000697663	Archaea	Micrarchaeota	Micrarchaeia	Micrarchaeales		Candidatus Micrarchaeum
240608	Bulk soil	3.63243	-4.28082	1.34388	-3.18543	0.00144538	0.00544599	Archaea	Micrarchaeota	Micrarchaeia	Micrarchaeales		Candidatus Micrarchaeum
1801	Bulk soil	27.6161	-2.24641	0.723103	-3.10662	0.00189237	0.00679643	Archaea	Crenarchaeota	Nitrososphaeria	Nitrososphaerales	Nitrososphaeraceae	Candidatus Nitrocosmicus
7	Bulk soil	37.7253	-3.04937	0.661158	-4.61217	3.98483e-06	6.22814e-05	Bacteria	Acidobacteriota	Acidobacteriae	Solibacterales	Solibacteraceae	Candidatus Solibacter
1576	Bulk soil	22.164	-2.6428	0.586914	-4.50287	6.70417e-06	9.5202e-05	Bacteria	Acidobacteriota	Acidobacteriae	Solibacterales	Solibacteraceae	Candidatus Solibacter
1611	Bulk soil	38.3866	-2.97112	0.494899	-6.00349	1.93126e-09	1.88075e-07	Bacteria	Acidobacteriota	Acidobacteriae	Solibacterales	Solibacteraceae	Candidatus Solibacter
2287	Bulk soil	4.59305	-3.64444	0.993321	-3.66894	0.000243556	0.00141118	Bacteria	Acidobacteriota	Acidobacteriae	Solibacterales	Solibacteraceae	Candidatus Solibacter
9569	Bulk soil	4.73959	-3.30905	0.897049	-3.68882	0.000225298	0.00133283	Bacteria	Acidobacteriota	Acidobacteriae	Solibacterales	Solibacteraceae	Candidatus Solibacter
26555	Bulk soil	3.84842	-3.75987	1.06802	-3.52043	0.00043085	0.00212653	Bacteria	Acidobacteriota	Acidobacteriae	Solibacterales	Solibacteraceae	Candidatus Solibacter
2558	Bulk soil	35.0135	-4.39278	1.02856	-4.27078	1.94787e-05	0.000220179	Bacteria	Pseudomonadota	Gammaproteobacteria	Burkholderiales	Alcaligeceae	Castellaniella
2111	Bulk soil	16.298	-3.87819	0.939991	-4.12577	3.69488e-05	0.00034269	Bacteria	Pseudomonadota	Gammaproteobacteria	Xanthomodales	Rhodanobacteraceae	Chujaibacter
2412	Bulk soil	406.465	-2.72367	0.557516	-4.88537	1.03233e-06	2.29287e-05	Bacteria	Pseudomonadota	Gammaproteobacteria	Xanthomodales	Rhodanobacteraceae	Chujaibacter
3008	Bulk soil	9.78102	-3.79861	1.2076	-3.14558	0.00165758	0.00609141	Bacteria	Pseudomonadota	Gammaproteobacteria	Xanthomodales	Rhodanobacteraceae	Chujaibacter
13764	Bulk soil	11.3191	-2.48998	0.686162	-3.62885	0.000284688	0.00157386	Bacteria	Pseudomonadota	Gammaproteobacteria	Xanthomodales	Rhodanobacteraceae	Chujaibacter
16787	Bulk soil	7.88377	-1.98931	0.63483	-3.13361	0.00172671	0.00626494	Bacteria	Pseudomonadota	Gammaproteobacteria	Xanthomodales	Rhodanobacteraceae	Chujaibacter
25857	Bulk soil	3.27341	-3.63396	1.19593	-3.03861	0.00237673	0.00813807	Bacteria	Pseudomonadota	Gammaproteobacteria	Xanthomodales	Rhodanobacteraceae	Chujaibacter
37671	Bulk soil	1.75112	-4.4554	1.43625	-3.1021	0.00192152	0.0068816	Bacteria	Pseudomonadota	Gammaproteobacteria	Xanthomodales	Rhodanobacteraceae	Chujaibacter
43539	Bulk soil	2.57393	-4.37969	1.29474	-3.38269	0.000717805	0.00312282	Bacteria	Pseudomonadota	Gammaproteobacteria	Xanthomodales	Rhodanobacteraceae	Chujaibacter
95282	Bulk soil	5.55687	-4.92513	1.31582	-3.743	0.000181837	0.00113963	Bacteria	Pseudomonadota	Gammaproteobacteria	Xanthomodales	Rhodanobacteraceae	Chujaibacter
132352	Bulk soil	2.06946	-4.69751	1.37266	-3.42219	0.000621196	0.00278384	Bacteria	Pseudomonadota	Gammaproteobacteria	Xanthomodales	Rhodanobacteraceae	Chujaibacter
140582	Bulk soil	1.95514	-4.60023	1.3389	-3.43582	0.000590772	0.00269035	Bacteria	Pseudomonadota	Gammaproteobacteria	Xanthomodales	Rhodanobacteraceae	Chujaibacter
141070	Bulk soil	1.75829	-4.46162	1.35585	-3.29064	0.000999605	0.00408226	Bacteria	Pseudomonadota	Gammaproteobacteria	Xanthomodales	Rhodanobacteraceae	Chujaibacter
301894	Bulk soil	1.52566	-4.23449	1.41951	-2.98308	0.00285368	0.00943278	Bacteria	Pseudomonadota	Gammaproteobacteria	Xanthomodales	Rhodanobacteraceae	Chujaibacter
16101	Bulk soil	17.7604	-6.09395	1.23784	-4.92306	8.51999e-07	1.94348e-05	Bacteria	Pseudomonadota	Alphaproteobacteria	Rhizobiales	Devosiaceae	Devosia
8416	Bulk soil	21.4795	-3.13392	0.910238	-3.44297	0.000575371	0.0026392	Bacteria	Pseudomonadota	Gammaproteobacteria	Xanthomodales	Rhodanobacteraceae	Dyella
22077	Bulk soil	4.50477	-3.28827	0.942495	-3.4889	0.000485013	0.00232146	Bacteria	Verrucomicrobiota	Verrucomicrobiae	Pedosphaerales	Pedosphaeraceae	Ellin516
18179	Bulk soil	13.8352	-4.2196	0.901767	-4.67926	2.87917e-06	4.89266e-05	Bacteria	Pseudomonadota	Gammaproteobacteria	Burkholderiales	Alcaligeceae	Eoetvoesia
4380	Bulk soil	2.51571	-4.95974	1.46651	-3.38201	0.000719581	0.00312518	Bacteria	Chloroflexota	Ktedonobacteria	Ktedonobacterales	Ktedonobacteraceae	FCPS473
13012	Bulk soil	2.22636	-4.79831	1.31738	-3.64232	0.00027019	0.00152365	Bacteria	Chloroflexota	Ktedonobacteria	Ktedonobacterales	Ktedonobacteraceae	FCPS473
251182	Bulk soil	2.98867	-5.21294	1.58814	-3.28241	0.00102924	0.00416967	Bacteria	Bacteroidota	Bacteroidia	Chitinophagales	Chitinophagaceae	Flavihumibacter
5450	Bulk soil	4.70989	-3.64609	1.0373	-3.515	0.000439754	0.00214953	Bacteria	Chloroflexota	Ktedonobacteria	Ktedonobacterales	Ktedonobacteraceae	G12-WMSP1
2776	Bulk soil	33.8526	-2.98242	0.839826	-3.55123	0.00038343	0.00196859	Bacteria	Acidobacteriota	Acidobacteriae	Acidobacteriales	Acidobacteriaceae (Subgroup_1)	Granulicella
19274	Bulk soil	23.2212	-3.88678	0.939181	-4.13847	3.49623e-05	0.000330315	Bacteria	Acidobacteriota	Acidobacteriae	Acidobacteriales	Acidobacteriaceae (Subgroup_1)	Granulicella
861	Bulk soil	8.1649	-3.802	1.20021	-3.16778	0.00153605	0.00571953	Bacteria	Myxococcota	Polyangia	Haliangiales	Haliangiaceae	Haliangium
23289	Bulk soil	9.30771	-5.65842	1.69212	-3.34398	0.000825854	0.00349676	Bacteria	Actinomycetota	Actinobacteria	Micromonosporales	Micromonosporaceae	Hamadaea
302	Bulk soil	5.77596	-4.97063	1.14069	-4.35757	1.31513e-05	0.000160865	Bacteria	Chloroflexota	Ktedonobacteria	Ktedonobacterales	Ktedonobacteraceae	HSB OF53-F07
1565	Bulk soil	3.96567	-4.38205	1.17212	-3.73857	0.000185067	0.0011457	Bacteria	Chloroflexota	Ktedonobacteria	Ktedonobacterales	Ktedonobacteraceae	HSB OF53-F07
1980	Bulk soil	4.78362	-3.21206	1.02506	-3.13355	0.00172707	0.00626494	Bacteria	Chloroflexota	Ktedonobacteria	Ktedonobacterales	Ktedonobacteraceae	HSB OF53-F07
2355	Bulk soil	11.2567	-4.67339	0.901259	-5.1854	2.15546e-07	6.65564e-06	Bacteria	Chloroflexota	Ktedonobacteria	Ktedonobacterales	Ktedonobacteraceae	HSB OF53-F07
2411	Bulk soil	4.51394	-4.58841	1.14851	-3.9951	6.46661e-05	0.000523114	Bacteria	Chloroflexota	Ktedonobacteria	Ktedonobacterales	Ktedonobacteraceae	HSB OF53-F07
3280	Bulk soil	13.553	-4.38665	0.83669	-5.24287	1.58102e-07	5.48376e-06	Bacteria	Chloroflexota	Ktedonobacteria	Ktedonobacterales	Ktedonobacteraceae	HSB OF53-F07
3821	Bulk soil	6.61236	-3.2779	0.840276	-3.90098	9.58047e-05	0.000697663	Bacteria	Chloroflexota	Ktedonobacteria	Ktedonobacterales	Ktedonobacteraceae	HSB OF53-F07
6393	Bulk soil	14.198	-4.38256	0.949767	-4.61436	3.94317e-06	6.20131e-05	Bacteria	Chloroflexota	Ktedonobacteria	Ktedonobacterales	Ktedonobacteraceae	HSB OF53-F07
6604	Bulk soil	2.99131	-3.96589	1.22252	-3.24402	0.00117855	0.00466995	Bacteria	Chloroflexota	Ktedonobacteria	Ktedonobacterales	Ktedonobacteraceae	HSB OF53-F07
8784	Bulk soil	5.06685	-4.16269	1.16612	-3.56969	0.000357409	0.00186453	Bacteria	Chloroflexota	Ktedonobacteria	Ktedonobacterales	Ktedonobacteraceae	HSB OF53-F07
8800	Bulk soil	2.79994	-5.12568	1.31273	-3.9046	9.43807e-05	0.000690671	Bacteria	Chloroflexota	Ktedonobacteria	Ktedonobacterales	Ktedonobacteraceae	HSB OF53-F07
11340	Bulk soil	2.44474	-4.29622	1.25471	-3.42407	0.000616915	0.00277448	Bacteria	Chloroflexota	Ktedonobacteria	Ktedonobacterales	Ktedonobacteraceae	HSB OF53-F07
16870	Bulk soil	3.22394	-5.32423	1.24855	-4.26432	2.00514e-05	0.000223657	Bacteria	Chloroflexota	Ktedonobacteria	Ktedonobacterales	Ktedonobacteraceae	HSB OF53-F07
3424	Bulk soil	1.96884	-4.60977	1.34872	-3.41789	0.000631097	0.00280912	Bacteria	Chloroflexota	Ktedonobacteria	Ktedonobacterales	Ktedonobacteraceae	JG30a-KF-32
2291	Bulk soil	9.108	-6.82525	1.55977	-4.37581	1.20984e-05	0.000151649	Bacteria	Pseudomonadota	Alphaproteobacteria	Rhizobiales	Kaistiaceae	Kaistia
15862	Bulk soil	4.85677	-3.63523	1.13722	-3.19659	0.00139063	0.00529485	Bacteria	Actinomycetota	Actinobacteria	Micrococcales	Intrasporangiaceae	Knoellia
42731	Bulk soil	6.11373	-4.45075	1.13785	-3.91155	9.17062e-05	0.000678948	Bacteria	Bacteroidota	Bacteroidia	Sphingobacteriales	Sphingobacteriaceae	Mucilaginibacter
99324	Bulk soil	3.73977	-3.65058	1.19567	-3.05317	0.00226438	0.00782185	Bacteria	Bacteroidota	Bacteroidia	Sphingobacteriales	Sphingobacteriaceae	Mucilaginibacter
4191	Bulk soil	3.88493	-3.37508	1.014	-3.32847	0.000873245	0.00366676	Bacteria	Actinomycetota	Actinobacteria	Corynebacteriales	Mycobacteriaceae	Mycobacterium
6988	Bulk soil	50.911	-5.20869	1.24644	-4.17885	2.92986e-05	0.000288654	Bacteria	Actinomycetota	Actinobacteria	Corynebacteriales	Mycobacteriaceae	Mycobacterium
8773	Bulk soil	9.13106	-6.82932	1.51962	-4.49411	6.98622e-06	9.82728e-05	Bacteria	Actinomycetota	Actinobacteria	Corynebacteriales	Mycobacteriaceae	Mycobacterium
9011	Bulk soil	14.2709	-6.88928	1.6679	-4.13052	3.61945e-05	0.000339424	Bacteria	Actinomycetota	Actinobacteria	Corynebacteriales	Mycobacteriaceae	Mycobacterium
9858	Bulk soil	27.2935	-5.00561	1.12217	-4.46065	8.17102e-06	0.000111231	Bacteria	Actinomycetota	Actinobacteria	Corynebacteriales	Mycobacteriaceae	Mycobacterium
46937	Bulk soil	3.17855	-4.69351	1.38358	-3.3923	0.000693078	0.00304138	Bacteria	Actinomycetota	Actinobacteria	Corynebacteriales	Mycobacteriaceae	Mycobacterium
227761	Bulk soil	1.91183	-4.56119	1.46706	-3.10906	0.00187686	0.00675029	Bacteria	Actinomycetota	Actinobacteria	Corynebacteriales	Mycobacteriaceae	Mycobacterium
38330	Bulk soil	8.3757	-3.67263	0.789225	-4.65346	3.2641e-06	5.43547e-05	Bacteria	Pseudomonadota	Gammaproteobacteria	Burkholderiales	Nitrosomodaceae	Nitrosospira
5725	Bulk soil	15.0725	-3.01353	0.848946	-3.54973	0.000385622	0.00197251	Bacteria	Nitrospirota	Nitrospiria	Nitrospirales	Nitrospiraceae	Nitrospira
6820	Bulk soil	11.0325	-7.10223	1.77865	-3.99304	6.52312e-05	0.000525004	Bacteria	Actinomycetota	Actinobacteria	Corynebacteriales	Nocardiaceae	Nocardia
9019	Bulk soil	4.98663	-5.95603	1.48734	-4.00449	6.21508e-05	0.000505999	Bacteria	Actinomycetota	Actinobacteria	Corynebacteriales	Nocardiaceae	Nocardia
13083	Bulk soil	14.9276	-4.43055	1.1992	-3.69458	0.000220254	0.00130842	Bacteria	Actinomycetota	Actinobacteria	Corynebacteriales	Nocardiaceae	Nocardia
7473	Bulk soil	22.4998	-4.99389	1.32329	-3.77386	0.000160743	0.00104627	Bacteria	Pseudomonadota	Alphaproteobacteria	Rhizobiales	Rhizobiales Incertae Sedis	Nordella
334	Bulk soil	32.2235	-2.48347	0.548129	-4.53081	5.87574e-06	8.50136e-05	Bacteria	Acidobacteriota	Acidobacteriae	Acidobacteriales	Acidobacteriaceae (Subgroup_1)	Occallatibacter
946	Bulk soil	5.3207	-2.9515	0.922705	-3.19875	0.00138025	0.00526325	Bacteria	Acidobacteriota	Acidobacteriae	Acidobacteriales	Acidobacteriaceae (Subgroup_1)	Occallatibacter
1439	Bulk soil	6.46769	-3.28178	0.88559	-3.70575	0.000210763	0.00126115	Bacteria	Acidobacteriota	Acidobacteriae	Acidobacteriales	Acidobacteriaceae (Subgroup_1)	Occallatibacter
1628	Bulk soil	21.0756	-2.85732	0.597765	-4.78001	1.75284e-06	3.36227e-05	Bacteria	Acidobacteriota	Acidobacteriae	Acidobacteriales	Acidobacteriaceae (Subgroup_1)	Occallatibacter
6434	Bulk soil	4.42022	-4.5655	1.13052	-4.03841	5.38147e-05	0.000458784	Bacteria	Acidobacteriota	Acidobacteriae	Acidobacteriales	Acidobacteriaceae (Subgroup_1)	Occallatibacter
10670	Bulk soil	2.64929	-4.41404	1.23823	-3.5648	0.000364138	0.00188934	Bacteria	Acidobacteriota	Acidobacteriae	Acidobacteriales	Acidobacteriaceae (Subgroup_1)	Occallatibacter
17410	Bulk soil	5.08289	-3.3467	1.02836	-3.2544	0.00113632	0.00452386	Bacteria	Acidobacteriota	Acidobacteriae	Acidobacteriales	Acidobacteriaceae (Subgroup_1)	Occallatibacter
18123	Bulk soil	5.74946	-2.67419	0.827891	-3.23012	0.00123738	0.00485742	Bacteria	Acidobacteriota	Acidobacteriae	Acidobacteriales	Acidobacteriaceae (Subgroup_1)	Occallatibacter
23181	Bulk soil	2.28605	-4.18277	1.27189	-3.28863	0.00100677	0.00409248	Bacteria	Acidobacteriota	Acidobacteriae	Acidobacteriales	Acidobacteriaceae (Subgroup_1)	Occallatibacter
6767	Bulk soil	44.6254	-2.94646	0.739911	-3.98218	6.82866e-05	0.000538854	Bacteria	Pseudomonadota	Gammaproteobacteria	Burkholderiales	Comamodaceae	Ottowia
201062	Bulk soil	3.20419	-3.52391	1.10151	-3.19916	0.00137828	0.00526325	Bacteria	Myxococcota	Polyangia	Polyangiales	Polyangiaceae	Pajaroellobacter
59046	Bulk soil	3.90923	-4.98582	1.35641	-3.67574	0.000237159	0.00137726	Bacteria	Pseudomonadota	Alphaproteobacteria	Parvibaculales	Parvibaculaceae	Parvibaculum
31466	Bulk soil	16.4376	-7.67679	1.38395	-5.54702	2.90587e-08	1.53284e-06	Bacteria	Bacteroidota	Bacteroidia	Sphingobacteriales	Sphingobacteriaceae	Pedobacter
4404	Bulk soil	15.2735	-4.69813	1.35428	-3.46909	0.000522228	0.00245321	Bacteria	Pseudomonadota	Alphaproteobacteria	Rhizobiales	Rhizobiaceae	Pseudaminobacter
16513	Bulk soil	6.79908	-5.80834	1.27499	-4.55561	5.22346e-06	7.68942e-05	Bacteria	Pseudomonadota	Alphaproteobacteria	Rhizobiales	Rhizobiaceae	Pseudaminobacter
6821	Bulk soil	26.9082	-8.38912	1.47342	-5.69364	1.24357e-08	8.46901e-07	Bacteria	Pseudomonadota	Gammaproteobacteria	Xanthomodales	Xanthomodaceae	Pseudoxanthomos
1942	Bulk soil	7.09096	-2.32394	0.721593	-3.22057	0.00127937	0.00500676	Bacteria	Pseudomonadota	Gammaproteobacteria	Burkholderiales	Burkholderiaceae	Ralstonia
16391	Bulk soil	8.96265	-6.80197	1.67048	-4.07187	4.66364e-05	0.000412879	Bacteria	Pseudomonadota	Alphaproteobacteria	Reyranellales	Reyranellaceae	Reyranella
91005	Bulk soil	8.9626	-4.60091	1.43701	-3.20172	0.00136609	0.00524084	Bacteria	Pseudomonadota	Alphaproteobacteria	Reyranellales	Reyranellaceae	Reyranella
221	Bulk soil	35.8122	-1.52421	0.430796	-3.53812	0.000402989	0.00201654	Bacteria	Pseudomonadota	Gammaproteobacteria	Xanthomodales	Rhodanobacteraceae	Rhodanobacter
1355	Bulk soil	5.09425	-5.37839	1.32516	-4.05867	4.93529e-05	0.000429422	Bacteria	Pseudomonadota	Gammaproteobacteria	Xanthomodales	Rhodanobacteraceae	Rhodanobacter
3853	Bulk soil	40.2643	-4.09296	0.65464	-6.25223	4.04629e-10	7.318e-08	Bacteria	Pseudomonadota	Gammaproteobacteria	Xanthomodales	Rhodanobacteraceae	Rhodanobacter
4392	Bulk soil	8.23348	-4.06848	1.20375	-3.37984	0.000725286	0.00314456	Bacteria	Pseudomonadota	Gammaproteobacteria	Xanthomodales	Rhodanobacteraceae	Rhodanobacter
5127	Bulk soil	146.564	-4.14643	0.938086	-4.42009	9.86581e-06	0.000130787	Bacteria	Pseudomonadota	Gammaproteobacteria	Xanthomodales	Rhodanobacteraceae	Rhodanobacter
8672	Bulk soil	7.59341	-4.8226	1.02036	-4.72636	2.28586e-06	4.0474e-05	Bacteria	Pseudomonadota	Gammaproteobacteria	Xanthomodales	Rhodanobacteraceae	Rhodanobacter
12782	Bulk soil	11.3473	-4.89986	1.08836	-4.50204	6.73032e-06	9.5202e-05	Bacteria	Pseudomonadota	Gammaproteobacteria	Xanthomodales	Rhodanobacteraceae	Rhodanobacter
13923	Bulk soil	4.76266	-5.277	1.66375	-3.17175	0.00151521	0.00566659	Bacteria	Pseudomonadota	Gammaproteobacteria	Xanthomodales	Rhodanobacteraceae	Rhodanobacter
40762	Bulk soil	10.8274	-6.4755	1.33475	-4.85148	1.22543e-06	2.62947e-05	Bacteria	Pseudomonadota	Gammaproteobacteria	Xanthomodales	Rhodanobacteraceae	Rhodanobacter
533	Bulk soil	4.90055	-4.71916	1.12383	-4.19919	2.67867e-05	0.000274345	Bacteria	Pseudomonadota	Alphaproteobacteria	Rhizobiales	Xanthobacteraceae	Rhodoplanes
5809	Bulk soil	4.02429	-4.41562	1.17626	-3.75394	0.000174077	0.00110191	Bacteria	Pseudomonadota	Alphaproteobacteria	Rhizobiales	Xanthobacteraceae	Rhodoplanes
8382	Bulk soil	5.1304	-2.69321	0.864794	-3.11428	0.00184395	0.00664138	Bacteria	Pseudomonadota	Alphaproteobacteria	Rhizobiales	Xanthobacteraceae	Rhodopseudomos
426	Bulk soil	10.5495	-2.21625	0.639775	-3.46412	0.000531979	0.00248519	Bacteria	Pseudomonadota	Alphaproteobacteria	Rhizobiales	Beijerinckiaceae	Roseiarcus
14504	Bulk soil	7.51543	-2.87589	0.88053	-3.26609	0.00109044	0.0043756	Bacteria	Pseudomonadota	Alphaproteobacteria	Rhizobiales	Beijerinckiaceae	Roseiarcus
12218	Bulk soil	9.72746	-4.72996	1.06949	-4.42263	9.75068e-06	0.000129941	Bacteria	Pseudomonadota	Gammaproteobacteria	Xanthomodales	Rhodanobacteraceae	Rudaea
1609	Bulk soil	14.0581	-4.49113	0.882597	-5.08853	3.60843e-07	9.71973e-06	Bacteria	Pseudomonadota	Alphaproteobacteria	Sphingomodales	Sphingomodaceae	Sphingomos
4006	Bulk soil	9.6857	-2.41381	0.744966	-3.24016	0.00119461	0.00471879	Bacteria	Pseudomonadota	Alphaproteobacteria	Sphingomodales	Sphingomodaceae	Sphingomos
27676	Bulk soil	1.61181	-4.32253	1.41627	-3.05205	0.00227283	0.00784033	Bacteria	Pseudomonadota	Alphaproteobacteria	Sphingomodales	Sphingomodaceae	Sphingomos
3648	Bulk soil	9.10767	-3.35061	0.864365	-3.87638	0.00010602	0.000751377	Bacteria	Actinomycetota	Actinobacteria	Streptomycetales	Streptomycetaceae	Streptacidiphilus
1320	Bulk soil	45.0277	-9.13248	2.73763	-3.33591	0.000850213	0.00359389	Bacteria	Patescibacteria	Saccharimodia	Saccharimodales	Saccharimodaceae	TM7a
9156	Bulk soil	16.5943	-5.84241	1.39307	-4.19391	2.74187e-05	0.000277697	Bacteria	Actinomycetota	Actinobacteria	Corynebacteriales	Tsukamurellaceae	Tsukamurella
2472	Bulk soil	12.8993	-2.25381	0.681622	-3.30654	0.000944568	0.00390792	Bacteria	Pseudomonadota	Gammaproteobacteria	Burkholderiales	Alcaligeceae	Verticiella
49509	Bulk soil	4.20355	-5.70493	1.49334	-3.82024	0.000133321	0.000902592	Bacteria	Pseudomonadota	Alphaproteobacteria	Rhizobiales	Devosiaceae	Youhaiella
32	Bulk soil	371.541	-6.21646	0.846596	-7.3429	2.09018e-13	2.64616e-10	Archaea	Crenarchaeota	Nitrososphaeria	Nitrosotaleales	Nitrosotaleaceae
41	Bulk soil	56.461	-5.95164	0.904036	-6.5834	4.59796e-11	1.66315e-08	Archaea	Thermoplasmatota	Thermoplasmata
45	Bulk soil	63.4526	-6.06587	0.975846	-6.21601	5.09964e-10	8.07018e-08	Archaea	Thermoplasmatota	Thermoplasmata
49	Bulk soil	14.4757	-2.5253	0.814306	-3.10116	0.00192763	0.00688628	Bacteria	Acidobacteriota	Acidobacteriae	Subgroup_2
52	Bulk soil	128.013	-3.41504	0.633432	-5.39133	6.99391e-08	2.95143e-06	Bacteria	Acidobacteriota	Acidobacteriae	Acidobacteriales
56	Bulk soil	68.3144	-4.10941	0.725179	-5.66675	1.4553e-08	9.21207e-07	Bacteria	Chloroflexota	Ktedonobacteria	Ktedonobacterales	JG30-KF-AS9
67	Bulk soil	29.835	-3.54519	0.554529	-6.39316	1.62497e-10	4.57159e-08	Bacteria	Chloroflexota	Ktedonobacteria	Ktedonobacterales	JG30-KF-AS9
88	Bulk soil	29.7397	-2.93255	0.675357	-4.34222	1.41049e-05	0.000169259	Bacteria	Pseudomonadota	Alphaproteobacteria	Elsterales
94	Bulk soil	19.9583	-4.56967	0.893669	-5.11338	3.16441e-07	8.90254e-06	Bacteria	Chloroflexota	Ktedonobacteria	Ktedonobacterales	JG30-KF-AS9
105	Bulk soil	5.83339	-3.57159	0.978062	-3.6517	0.000260513	0.00147798	Bacteria	Chloroflexota	Ktedonobacteria	Ktedonobacterales	JG30-KF-AS9
108	Bulk soil	62.3772	-3.66213	0.524242	-6.98558	2.83682e-12	1.79571e-09	Bacteria	Chloroflexota	Ktedonobacteria	Ktedonobacterales	JG30-KF-AS9
109	Bulk soil	39.039	-3.90412	0.772381	-5.05466	4.31164e-07	1.08512e-05	Bacteria	Chloroflexota	Ktedonobacteria	Ktedonobacterales	JG30-KF-AS9
111	Bulk soil	29.3411	-4.07375	0.550683	-7.39763	1.38636e-13	2.64616e-10	Bacteria	Chloroflexota	Ktedonobacteria	Ktedonobacterales	JG30-KF-AS9
114	Bulk soil	17.7501	-3.62712	0.773517	-4.68913	2.7437e-06	4.75825e-05	Bacteria	Pseudomonadota	Alphaproteobacteria	Rhizobiales	Xanthobacteraceae
131	Bulk soil	21.807	-8.08367	1.19257	-6.77835	1.21558e-11	6.15569e-09	Archaea	Crenarchaeota	Nitrososphaeria	Nitrosotaleales	Nitrosotaleaceae
132	Bulk soil	127.755	-2.37672	0.426702	-5.56998	2.54768e-08	1.40072e-06	Bacteria	Acidobacteriota	Acidobacteriae	Acidobacteriales
159	Bulk soil	13.0283	-6.16199	1.11974	-5.50305	3.73282e-08	1.8903e-06	Archaea	Crenarchaeota	Nitrososphaeria	Nitrososphaerales	Nitrososphaeraceae
160	Bulk soil	14.5141	-1.80848	0.576053	-3.13943	0.00169277	0.00618486	Bacteria	Acidobacteriota	Acidobacteriae	Acidobacteriales
181	Bulk soil	6.21695	-3.19301	0.831806	-3.83865	0.000123712	0.000853511	Bacteria	Chloroflexota	Ktedonobacteria	Ktedonobacterales	JG30-KF-AS9
190	Bulk soil	8.89452	-2.76221	0.891452	-3.09855	0.0019447	0.00692542	Bacteria	Pseudomonadota	Alphaproteobacteria	Elsterales
200	Bulk soil	3.47633	-4.80864	1.191	-4.03748	5.40282e-05	0.000459058	Archaea	Crenarchaeota	Nitrososphaeria	Group 1.1c
202	Bulk soil	8.11742	-3.37539	0.83036	-4.06497	4.80385e-05	0.00042381	Bacteria	Pseudomonadota	Alphaproteobacteria	Elsterales
205	Bulk soil	26.464	-2.98851	0.810341	-3.68797	0.000226054	0.00133419	Bacteria	Acidobacteriota	Acidobacteriae	Subgroup_2
223	Bulk soil	20.1817	-3.74864	0.756555	-4.95489	7.23719e-07	1.69672e-05	Bacteria	Pseudomonadota	Alphaproteobacteria	Rhizobiales	Xanthobacteraceae
225	Bulk soil	39.4967	-3.83478	0.616315	-6.2221	4.90542e-10	8.07018e-08	Bacteria	Acidobacteriota	Acidobacteriae	Subgroup_2
231	Bulk soil	124.946	-4.06082	0.715827	-5.6729	1.40398e-08	9.11505e-07	Bacteria	Acidobacteriota	Acidobacteriae	Subgroup_2
270	Bulk soil	51.6693	-3.56275	0.794169	-4.48613	7.25269e-06	0.0001009	Bacteria	Acidobacteriota	Acidobacteriae	Subgroup_2
278	Bulk soil	23.146	-2.4842	0.71836	-3.45815	0.000543898	0.00252584	Bacteria	Actinomycetota	Acidimicrobiia	IMCC26256
281	Bulk soil	29.7539	-3.17623	0.786088	-4.04055	5.33254e-05	0.000456148	Bacteria	Pseudomonadota	Alphaproteobacteria	Elsterales
285	Bulk soil	23.1287	-2.70374	0.71304	-3.79185	0.000149527	0.000985943	Bacteria	Acidobacteriota	Acidobacteriae	Subgroup_2
304	Bulk soil	15.5313	-3.13638	0.700994	-4.47419	7.67009e-06	0.000104977	Bacteria	Acidobacteriota	Acidobacteriae	Subgroup_2
327	Bulk soil	11.0707	-3.88824	0.763618	-5.09187	3.54546e-07	9.65281e-06	Bacteria	Chloroflexota	Ktedonobacteria	Ktedonobacterales	JG30-KF-AS9
336	Bulk soil	27.316	-6.61179	1.18006	-5.60292	2.10772e-08	1.2411e-06	Archaea	Crenarchaeota	Nitrososphaeria	Nitrosotaleales	Nitrosotaleaceae
355	Bulk soil	51.5709	-2.54817	0.40528	-6.28743	3.22766e-10	6.78313e-08	Bacteria	Acidobacteriota	Acidobacteriae	Subgroup_2
363	Bulk soil	11.4941	-5.46985	1.12041	-4.88202	1.05005e-06	2.30683e-05	Archaea	Crenarchaeota	Nitrososphaeria	Nitrososphaerales	Nitrososphaeraceae
370	Bulk soil	10.9927	-4.30772	0.98427	-4.37656	1.20564e-05	0.000151649	Bacteria	Chloroflexota	Ktedonobacteria	Ktedonobacterales	JG30-KF-AS9
385	Bulk soil	16.2966	-3.60532	0.761589	-4.73395	2.20191e-06	3.95406e-05	Bacteria	Chloroflexota	Ktedonobacteria	Ktedonobacterales	JG30-KF-AS9
407	Bulk soil	7.52881	-5.95133	1.3976	-4.25826	2.0602e-05	0.000227791	Archaea	Thermoplasmatota	Thermoplasmata
413	Bulk soil	12.9274	-4.58685	1.08942	-4.21034	2.54987e-05	0.000266788	Archaea	Crenarchaeota	Nitrososphaeria	Nitrosotaleales	Nitrosotaleaceae
418	Bulk soil	10.9171	-6.49701	1.18554	-5.48021	4.2482e-08	2.06855e-06	Archaea	Thermoplasmatota	Thermoplasmata
419	Bulk soil	18.1183	-3.68527	0.985029	-3.74128	0.000183085	0.0011418	Bacteria	Pseudomonadota	Alphaproteobacteria	Elsterales
442	Bulk soil	12.6938	-3.618	0.749109	-4.82974	1.36711e-06	2.86076e-05	Bacteria	Acidobacteriota	Acidobacteriae	Subgroup_2
444	Bulk soil	3.16704	-3.52829	1.17445	-3.0042	0.00266277	0.00892999	Bacteria	WPS-2
486	Bulk soil	29.8369	-5.12445	0.944089	-5.42793	5.70111e-08	2.48883e-06	Bacteria	Chloroflexota	Ktedonobacteria	Ktedonobacterales	JG30-KF-AS9
498	Bulk soil	44.1238	-3.62319	0.748207	-4.8425	1.28218e-06	2.70539e-05	Bacteria	Acidobacteriota	Acidobacteriae	Subgroup_2
513	Bulk soil	5.1611	-3.72902	1.07031	-3.48406	0.000493875	0.00234614	Bacteria	Pseudomonadota	Alphaproteobacteria	Rhizobiales	Xanthobacteraceae
519	Bulk soil	30.4155	-7.98323	1.11914	-7.13336	9.79505e-13	8.26703e-10	Archaea	Thermoplasmatota	Thermoplasmata
527	Bulk soil	7.33761	-3.76388	1.02716	-3.66435	0.000247966	0.00143018	Bacteria	WPS-2
531	Bulk soil	5.80019	-3.12866	0.891741	-3.50849	0.000450661	0.00218596	Bacteria	Pseudomonadota	Alphaproteobacteria	Elsterales
534	Bulk soil	25.6723	-2.88106	0.6063	-4.75187	2.01545e-06	3.67131e-05	Bacteria	Acidobacteriota	Acidobacteriae	Subgroup_2
541	Bulk soil	5.05067	-3.45106	0.964017	-3.57988	0.000343753	0.00181555	Bacteria	Pseudomonadota	Alphaproteobacteria	Elsterales
550	Bulk soil	12.3984	-4.32905	0.900917	-4.80516	1.54629e-06	3.12603e-05	Bacteria	RCP2-54
593	Bulk soil	8.16396	-2.9401	0.850287	-3.45777	0.000544671	0.00252584	Bacteria	Acidobacteriota	Acidobacteriae	Subgroup_2
598	Bulk soil	17.6756	-2.72739	0.676572	-4.03119	5.54941e-05	0.000466814	Bacteria	Chloroflexota	Ktedonobacteria	Ktedonobacterales	JG30-KF-AS9
599	Bulk soil	8.69218	-3.30777	0.845438	-3.91249	9.13495e-05	0.00067829	Bacteria	Pseudomonadota	Alphaproteobacteria	Elsterales
613	Bulk soil	5.13329	-5.38436	1.2586	-4.27805	1.88535e-05	0.000215032	Archaea	Thermoplasmatota	Thermoplasmata
614	Bulk soil	23.2456	-4.22911	0.730815	-5.78685	7.17198e-09	5.34102e-07	Bacteria	Chloroflexota	Ktedonobacteria	Ktedonobacterales	JG30-KF-AS9
619	Bulk soil	14.3049	-5.01268	0.958482	-5.22982	1.6968e-07	5.62864e-06	Archaea	Crenarchaeota	Nitrososphaeria	Group 1.1c
622	Bulk soil	17.148	-2.82361	0.613928	-4.59925	4.24018e-06	6.42883e-05	Bacteria	Chloroflexota	Ktedonobacteria	Ktedonobacterales	JG30-KF-AS9
653	Bulk soil	30.16	-2.71417	0.893924	-3.03624	0.00239551	0.00818546	Bacteria	Pseudomonadota	Alphaproteobacteria	Elsterales
658	Bulk soil	5.94745	-3.89641	1.12475	-3.46426	0.000531701	0.00248519	Bacteria	Acidobacteriota	Acidobacteriae	Subgroup_2
687	Bulk soil	9.9265	-2.44036	0.758256	-3.21839	0.00128914	0.00503719	Bacteria	GAL15
695	Bulk soil	5.62528	-4.9216	1.2265	-4.01273	6.00209e-05	0.000491822	Archaea	Crenarchaeota	Nitrososphaeria	Nitrosotaleales	Nitrosotaleaceae
715	Bulk soil	10.2878	-6.40915	1.12445	-5.69979	1.19955e-08	8.43682e-07	Archaea	Crenarchaeota	Nitrososphaeria	Nitrosotaleales	Nitrosotaleaceae
737	Bulk soil	15.2261	-3.39462	0.627293	-5.41154	6.24855e-08	2.68158e-06	Bacteria	Acidobacteriota	Acidobacteriae	Acidobacteriales
758	Bulk soil	7.75546	-2.55041	0.765866	-3.3301	0.000868152	0.00365476	Bacteria	Pseudomonadota	Alphaproteobacteria	Elsterales
766	Bulk soil	13.3463	-5.21782	1.05275	-4.95636	7.18246e-07	1.69672e-05	Archaea	Crenarchaeota	Nitrososphaeria	Nitrosotaleales	Nitrosotaleaceae
823	Bulk soil	42.864	-2.89768	0.818333	-3.54095	0.000398682	0.00200689	Bacteria	Acidobacteriota	Acidobacteriae	Subgroup_2
825	Bulk soil	11.6593	-4.13047	0.875746	-4.71651	2.39923e-06	4.18955e-05	Bacteria	Acidobacteriota	Acidobacteriae	Subgroup_2
842	Bulk soil	38.0886	-3.0972	0.846407	-3.65923	0.000252974	0.00144589	Bacteria	Pseudomonadota	Alphaproteobacteria	Rhizobiales	Xanthobacteraceae
850	Bulk soil	7.44418	-5.93062	1.21988	-4.86166	1.16405e-06	2.51913e-05	Archaea	Thermoplasmatota	Thermoplasmata
857	Bulk soil	11.5229	-3.34326	0.707349	-4.72647	2.28457e-06	4.0474e-05	Bacteria	Pseudomonadota	Alphaproteobacteria	Rhizobiales	Xanthobacteraceae
865	Bulk soil	3.25236	-5.33792	1.46985	-3.6316	0.000281665	0.00156398	Archaea	Crenarchaeota	Nitrososphaeria	Group 1.1c
876	Bulk soil	19.0116	-6.17338	1.06642	-5.78889	7.0854e-09	5.34102e-07	Archaea	Crenarchaeota	Nitrososphaeria	Group 1.1c
878	Bulk soil	3.92879	-5.61058	1.29701	-4.32577	1.51997e-05	0.000180684	Archaea	Thermoplasmatota	Thermoplasmata
893	Bulk soil	56.0023	-3.29089	0.666855	-4.93495	8.01725e-07	1.84543e-05	Bacteria	Acidobacteriota	Acidobacteriae	Acidobacteriales
903	Bulk soil	26.4506	-4.76759	0.844158	-5.64774	1.62566e-08	9.80043e-07	Archaea	Crenarchaeota	Nitrososphaeria	Nitrososphaerales	Nitrososphaeraceae
960	Bulk soil	32.4025	-3.92922	0.705878	-5.56643	2.60006e-08	1.40072e-06	Bacteria	Pseudomonadota	Gammaproteobacteria	KF-JG30-C25
990	Bulk soil	15.0823	-5.83507	1.06363	-5.48598	4.11172e-08	2.04135e-06	Archaea	Crenarchaeota	Nitrososphaeria	Group 1.1c
1015	Bulk soil	26.2611	-1.78595	0.469595	-3.80316	0.000142862	0.000946928	Bacteria	Acidobacteriota	Acidobacteriae	Subgroup_2
1052	Bulk soil	3.6871	-4.29265	1.23692	-3.47042	0.000519636	0.00244557	Bacteria	RCP2-54
1102	Bulk soil	3.56477	-4.273	1.41674	-3.01608	0.00256067	0.00866794	Bacteria	Chloroflexota	Ktedonobacteria	Ktedonobacterales	JG30-KF-AS9
1125	Bulk soil	41.2806	-3.459	0.821461	-4.2108	2.54472e-05	0.000266788	Bacteria	Pseudomonadota	Alphaproteobacteria	Rhizobiales	Xanthobacteraceae
1155	Bulk soil	10.526	-4.50801	1.02401	-4.40233	1.07096e-05	0.00013906	Bacteria	WPS-2
1167	Bulk soil	40.8686	-2.15914	0.561243	-3.84706	0.000119542	0.000838447	Bacteria	Pseudomonadota	Alphaproteobacteria	Rhizobiales	Xanthobacteraceae
1168	Bulk soil	11.1735	-6.52565	1.20139	-5.43175	5.58031e-08	2.47883e-06	Archaea	Thermoplasmatota	Thermoplasmata
1175	Bulk soil	4.41442	-5.15773	1.23362	-4.18097	2.90272e-05	0.000287097	Bacteria	Chloroflexota	Ktedonobacteria	Ktedonobacterales	JG30-KF-AS9
1204	Bulk soil	22.6288	-3.26101	0.86384	-3.77502	0.000159995	0.00104409	Bacteria	Pseudomonadota	Alphaproteobacteria	Elsterales
1254	Bulk soil	7.71666	-2.58009	0.825281	-3.12632	0.0017701	0.00640269	Bacteria	Pseudomonadota	Alphaproteobacteria	Rhizobiales	Xanthobacteraceae
1262	Bulk soil	4.3162	-5.13429	1.4016	-3.66316	0.000249124	0.0014336	Archaea	Crenarchaeota	Nitrososphaeria	Nitrosotaleales	Nitrosotaleaceae
1272	Bulk soil	20.3888	-2.58353	0.615282	-4.19894	2.68167e-05	0.000274345	Bacteria	Acidobacteriota	Acidobacteriae	Acidobacteriales
1282	Bulk soil	17.9872	-3.75282	0.748408	-5.01441	5.31973e-07	1.28581e-05	Bacteria	Chloroflexota	Ktedonobacteria	Ktedonobacterales	JG30-KF-AS9
1288	Bulk soil	23.5505	-2.58522	0.499585	-5.17474	2.28227e-07	6.89071e-06	Bacteria	Acidobacteriota	Acidobacteriae	Acidobacteriales
1290	Bulk soil	20.9756	-3.94616	0.755452	-5.22358	1.755e-07	5.69701e-06	Bacteria	Chloroflexota	Ktedonobacteria	Ktedonobacterales	JG30-KF-AS9
1309	Bulk soil	3.52516	-5.45027	1.32061	-4.12709	3.67386e-05	0.00034269	Archaea	Thermoplasmatota	Thermoplasmata
1324	Bulk soil	6.13673	-3.13711	0.874558	-3.58708	0.000334403	0.0017863	Bacteria	Acidobacteriota	Acidobacteriae	Subgroup_2
1331	Bulk soil	9.59973	-6.31125	1.17786	-5.35824	8.40362e-08	3.43193e-06	Archaea	Crenarchaeota	Nitrososphaeria	Nitrosotaleales	Nitrosotaleaceae
1334	Bulk soil	11.6058	-5.01823	0.951989	-5.27131	1.3545e-07	4.84822e-06	Bacteria	Chloroflexota	Ktedonobacteria	Ktedonobacterales	JG30-KF-AS9
1375	Bulk soil	3.84947	-3.25603	0.998716	-3.26022	0.00111327	0.00446011	Bacteria	Chloroflexota	Ktedonobacteria	Ktedonobacterales	JG30-KF-AS9
1395	Bulk soil	32.9507	-2.60985	0.702715	-3.71395	0.000204053	0.00123472	Bacteria	Acidobacteriota	Acidobacteriae	Acidobacteriales
1445	Bulk soil	6.17331	-5.6682	1.20133	-4.71826	2.37874e-06	4.18262e-05	Archaea	Crenarchaeota	Nitrososphaeria	Nitrosotaleales	Nitrosotaleaceae
1452	Bulk soil	8.13482	-6.07316	1.21026	-5.01808	5.21912e-07	1.28299e-05	Archaea	Crenarchaeota	Nitrososphaeria	Nitrosotaleales	Nitrosotaleaceae
1469	Bulk soil	2.27732	-4.82699	1.55693	-3.10032	0.0019331	0.00689383	Archaea	Thermoplasmatota	Thermoplasmata
1494	Bulk soil	3.33667	-3.50987	1.13756	-3.08543	0.00203257	0.00717777	Bacteria	RCP2-54
1497	Bulk soil	10.9539	-3.50222	1.14629	-3.05528	0.00224853	0.00778835	Archaea	Crenarchaeota	Nitrososphaeria	Nitrosotaleales	Nitrosotaleaceae
1502	Bulk soil	5.21378	-5.41733	1.41664	-3.82407	0.000131269	0.000893478	Archaea	Crenarchaeota	Nitrososphaeria	Group 1.1c
1515	Bulk soil	10.9734	-5.9112	1.24001	-4.76704	1.86948e-06	3.48053e-05	Archaea	Crenarchaeota	Nitrososphaeria	Nitrosotaleales	Nitrosotaleaceae
1528	Bulk soil	66.4884	-3.59123	0.592246	-6.06375	1.32983e-09	1.46397e-07	Bacteria	Acidobacteriota	Acidobacteriae	Subgroup_2
1549	Bulk soil	4.79343	-3.7097	1.05762	-3.50758	0.000452196	0.00218922	Bacteria	WPS-2
1603	Bulk soil	5.47641	-3.53492	0.97969	-3.6082	0.000308326	0.00167888	Bacteria	Pseudomonadota	Alphaproteobacteria	Rhizobiales	Xanthobacteraceae
1643	Bulk soil	25.4289	-4.01079	0.67281	-5.96125	2.50323e-09	2.26363e-07	Bacteria	Acidobacteriota	Acidobacteriae	Subgroup_2
1644	Bulk soil	6.23312	-3.4812	0.873619	-3.9848	6.75359e-05	0.000536053	Bacteria	Acidobacteriota	Acidobacteriae	Subgroup_2
1647	Bulk soil	4.04951	-5.65487	1.38404	-4.08577	4.39314e-05	0.000394448	Archaea	Crenarchaeota	Nitrososphaeria	Nitrosotaleales	Nitrosotaleaceae
1683	Bulk soil	13.2479	-3.84076	0.759958	-5.05392	4.32843e-07	1.08512e-05	Bacteria	Chloroflexota	Ktedonobacteria	Ktedonobacterales	JG30-KF-AS9
1689	Bulk soil	3.08946	-5.26491	1.30273	-4.04144	5.31235e-05	0.000455962	Archaea	Crenarchaeota	Nitrososphaeria	Nitrosotaleales	Nitrosotaleaceae
1691	Bulk soil	8.08872	-2.80823	0.807729	-3.4767	0.000507631	0.00240247	Bacteria	Acidobacteriota	Acidobacteriae	Acidobacteriales	Acidobacteriaceae (Subgroup_1)
1693	Bulk soil	2.435	-3.65681	1.18547	-3.08469	0.00203764	0.00718568	Bacteria	RCP2-54
1721	Bulk soil	33.878	-1.89352	0.538958	-3.51329	0.000442593	0.00215924	Bacteria	Pseudomonadota	Alphaproteobacteria	Rhizobiales	Xanthobacteraceae
1724	Bulk soil	4.83381	-2.76904	0.908578	-3.04766	0.00230628	0.00793411	Bacteria	Acidobacteriota	Acidobacteriae	Subgroup_2
1729	Bulk soil	6.82436	-6.40805	1.23841	-5.17444	2.28602e-07	6.89071e-06	Archaea	Crenarchaeota	Nitrososphaeria	Nitrosotaleales	Nitrosotaleaceae
1732	Bulk soil	12.5083	-6.69202	1.22266	-5.47334	4.4162e-08	2.1095e-06	Bacteria	Chloroflexota	Ktedonobacteria	Ktedonobacterales	JG30-KF-AS9
1759	Bulk soil	14.6546	-4.0106	0.799887	-5.01396	5.33213e-07	1.28581e-05	Bacteria	Pseudomonadota	Alphaproteobacteria	Acetobacterales	Acetobacteraceae
1769	Bulk soil	14.097	-4.74512	0.818498	-5.79735	6.73696e-09	5.33062e-07	Bacteria	Acidobacteriota	Acidobacteriae	Subgroup_2
1782	Bulk soil	18.5105	-3.52473	0.623402	-5.65402	1.5674e-08	9.67965e-07	Bacteria	Acidobacteriota	Acidobacteriae	Subgroup_2
1787	Bulk soil	13.5383	-3.05394	0.668942	-4.56534	4.98696e-06	7.42764e-05	Bacteria	Acidobacteriota	Acidobacteriae	Acidobacteriales
1788	Bulk soil	5.69917	-3.33347	0.853111	-3.90743	9.32834e-05	0.000688252	Bacteria	Pseudomonadota	Alphaproteobacteria	Elsterales
1791	Bulk soil	5.75046	-3.27268	0.868195	-3.76952	0.000163559	0.00105377	Bacteria	Pseudomonadota	Alphaproteobacteria	Elsterales
1834	Bulk soil	30.8249	-2.99059	0.753191	-3.97056	7.17025e-05	0.000562076	Bacteria	Acidobacteriota	Acidobacteriae	Subgroup_2
1850	Bulk soil	5.54874	-3.59539	0.906639	-3.96562	7.32046e-05	0.00057032	Bacteria	Pseudomonadota	Alphaproteobacteria	Rhizobiales	Xanthobacteraceae
1870	Bulk soil	13.305	-3.67282	0.867891	-4.23189	2.31735e-05	0.000250749	Bacteria	Pseudomonadota	Alphaproteobacteria	Rhizobiales	Xanthobacteraceae
1874	Bulk soil	5.11183	-3.40463	0.930102	-3.66049	0.000251733	0.00144358	Bacteria	Acidobacteriota	Acidobacteriae	Subgroup_13
1875	Bulk soil	5.94247	-5.61053	1.2791	-4.3863	1.15295e-05	0.000147437	Archaea	Crenarchaeota	Nitrososphaeria	Nitrosotaleales	Nitrosotaleaceae
1877	Bulk soil	3.0481	-5.23898	1.27879	-4.09683	4.18851e-05	0.000382863	Archaea	Crenarchaeota	Nitrososphaeria	Nitrosotaleales	Nitrosotaleaceae
1880	Bulk soil	4.76904	-3.65647	1.06983	-3.41781	0.000631276	0.00280912	Bacteria	WPS-2
1891	Bulk soil	9.43226	-5.691	1.32242	-4.30346	1.68152e-05	0.000197112	Bacteria	Bacteroidota	Bacteroidia	Chitinophagales	Chitinophagaceae
1906	Bulk soil	16.655	-3.89462	0.922404	-4.22225	2.41877e-05	0.00025734	Bacteria	Chloroflexota	Ktedonobacteria	Ktedonobacterales	JG30-KF-AS9
1935	Bulk soil	7.71977	-2.67859	0.845977	-3.16627	0.0015441	0.00574106	Bacteria	Actinomycetota	Acidimicrobiia
1948	Bulk soil	20.2803	-3.65758	0.669862	-5.4602	4.75592e-08	2.18945e-06	Bacteria	Chloroflexota	Ktedonobacteria	Ktedonobacterales	JG30-KF-AS9
1953	Bulk soil	5.79454	-6.16622	1.1953	-5.15872	2.48639e-07	7.32041e-06	Archaea	Crenarchaeota	Nitrososphaeria	Nitrosotaleales	Nitrosotaleaceae
1959	Bulk soil	12.5399	-3.61199	0.794541	-4.546	5.46749e-06	8.00213e-05	Bacteria	Acidobacteriota	Acidobacteriae	Acidobacteriales
1973	Bulk soil	4.96923	-2.83368	0.856909	-3.30686	0.000943484	0.00390792	Bacteria	Chloroflexota	SHA-26
1982	Bulk soil	4.53845	-5.21862	1.24579	-4.18899	2.80204e-05	0.000280425	Archaea	Crenarchaeota	Nitrososphaeria	Nitrosotaleales	Nitrosotaleaceae
1984	Bulk soil	58.2705	-3.73227	0.806989	-4.62494	3.74708e-06	5.95551e-05	Bacteria	Acidobacteriota	Acidobacteriae	Subgroup_2
2000	Bulk soil	4.77536	-3.03217	0.873572	-3.47101	0.00051851	0.00244482	Bacteria	Acidobacteriota	Acidobacteriae	Acidobacteriales
2003	Bulk soil	25.4323	-3.59663	0.998347	-3.60258	0.00031507	0.00170097	Bacteria	RCP2-54
2013	Bulk soil	17.9462	-2.80733	0.745337	-3.76652	0.000165536	0.0010591	Bacteria	Pseudomonadota	Alphaproteobacteria	Rhizobiales	Xanthobacteraceae
2067	Bulk soil	14.6559	-3.96391	0.905422	-4.37797	1.19791e-05	0.000151649	Bacteria	Acidobacteriota	Acidobacteriae	Subgroup_13
2075	Bulk soil	12.6733	-4.24764	0.812281	-5.22927	1.70178e-07	5.62864e-06	Bacteria	Acidobacteriota	Acidobacteriae	Subgroup_2
2079	Bulk soil	23.4379	-3.87792	0.653317	-5.93574	2.92528e-09	2.55408e-07	Bacteria	Chloroflexota	Ktedonobacteria	Ktedonobacterales	JG30-KF-AS9
2084	Bulk soil	4.98575	-4.74369	1.18031	-4.01903	5.84375e-05	0.000488329	Bacteria	Chloroflexota	Ktedonobacteria	Ktedonobacterales	JG30-KF-AS9
2089	Bulk soil	22.2057	-4.27932	0.818374	-5.22905	1.70379e-07	5.62864e-06	Bacteria	Chloroflexota	Ktedonobacteria	Ktedonobacterales	JG30-KF-AS9
2114	Bulk soil	10.4222	-5.28929	1.03846	-5.09341	3.51689e-07	9.65281e-06	Bacteria	Chloroflexota	Ktedonobacteria	Ktedonobacterales	JG30-KF-AS9
2138	Bulk soil	3.43571	-4.78741	1.26981	-3.77018	0.000163131	0.00105369	Archaea	Crenarchaeota	Nitrososphaeria	Nitrosotaleales	Nitrosotaleaceae
2140	Bulk soil	10.9951	-2.90891	0.772681	-3.7647	0.000166748	0.00106349	Bacteria	Acidobacteriota	Acidobacteriae	Subgroup_2
2184	Bulk soil	16.8058	-2.49884	0.843463	-2.96259	0.0030506	0.00997948	Bacteria	Patescibacteria	Saccharimodia	Saccharimodales	LWQ8
2251	Bulk soil	34.7252	-2.95295	0.73958	-3.99274	6.53145e-05	0.000525004	Bacteria	Pseudomonadota	Alphaproteobacteria	Elsterales
2254	Bulk soil	4.52192	-5.81142	1.44702	-4.01612	5.91636e-05	0.000490071	Archaea	Thermoplasmatota	Thermoplasmata
2261	Bulk soil	16.728	-3.2301	0.701205	-4.6065	4.09497e-06	6.31651e-05	Bacteria	Acidobacteriota	Acidobacteriae	Subgroup_2
2285	Bulk soil	9.93573	-2.18433	0.600912	-3.63502	0.000277964	0.00155709	Bacteria	Pseudomonadota	Alphaproteobacteria	Elsterales
2318	Bulk soil	11.6786	-2.56807	0.856861	-2.99706	0.00272597	0.00908177	Bacteria	Pseudomonadota	Alphaproteobacteria	Elsterales
2330	Bulk soil	5.3119	-3.53845	1.02494	-3.45234	0.000555743	0.0025631	Bacteria	WPS-2
2387	Bulk soil	18.3795	-3.14031	0.907589	-3.46006	0.000540055	0.00251573	Bacteria	Pseudomonadota	Alphaproteobacteria	Acetobacterales	Acetobacteraceae
2391	Bulk soil	4.43698	-3.23557	0.894237	-3.61825	0.000296603	0.00162419	Bacteria	Acidobacteriota	Acidobacteriae	Subgroup_2
2400	Bulk soil	7.87031	-4.87041	1.05328	-4.62404	3.76336e-06	5.95551e-05	Bacteria	Chloroflexota	Ktedonobacteria	Ktedonobacterales	JG30-KF-AS9
2428	Bulk soil	7.12527	-2.68106	0.711061	-3.77051	0.000162915	0.00105369	Bacteria	WPS-2
2484	Bulk soil	5.09595	-5.98136	1.24771	-4.79389	1.63581e-06	3.23584e-05	Archaea	Thermoplasmatota	Thermoplasmata
2514	Bulk soil	9.69327	-4.10003	0.884238	-4.6368	3.53849e-06	5.67055e-05	Bacteria	Chloroflexota	Ktedonobacteria	Ktedonobacterales	JG30-KF-AS9
2539	Bulk soil	3.77966	-3.75387	1.0936	-3.43258	0.000597863	0.00271288	Bacteria	Pseudomonadota	Alphaproteobacteria	Rhizobiales	Xanthobacteraceae
2540	Bulk soil	4.25628	-3.52871	1.01171	-3.48785	0.000486919	0.00232606	Bacteria	Pseudomonadota	Alphaproteobacteria	Rhizobiales	Xanthobacteraceae
2556	Bulk soil	18.9171	-4.00074	0.831082	-4.81389	1.48022e-06	3.04708e-05	Bacteria	Chloroflexota	Ktedonobacteria	Ktedonobacterales	JG30-KF-AS9
2577	Bulk soil	3.03391	-5.23216	1.25409	-4.17208	3.01831e-05	0.000295072	Archaea	Crenarchaeota	Nitrososphaeria	Nitrosotaleales	Nitrosotaleaceae
2600	Bulk soil	3.83422	-5.57988	1.42005	-3.92935	8.51771e-05	0.000641871	Archaea	Crenarchaeota	Nitrososphaeria	Nitrosotaleales	Nitrosotaleaceae
2607	Bulk soil	14.7156	-4.72825	0.90053	-5.25052	1.51668e-07	5.33364e-06	Bacteria	Acidobacteriota	Acidobacteriae	Subgroup_2
2614	Bulk soil	5.40425	-3.17012	0.960082	-3.30193	0.000960235	0.00395031	Bacteria	Acidobacteriota	Acidobacteriae	Acidobacteriales
2641	Bulk soil	2.23926	-4.78859	1.28983	-3.71258	0.00020516	0.00123472	Archaea	Thermoplasmatota	Thermoplasmata
2646	Bulk soil	5.17422	-2.83716	0.865171	-3.2793	0.00104064	0.00420912	Bacteria	Acidobacteriota	Acidobacteriae	Acidobacteriales
2736	Bulk soil	12.0356	-3.16565	0.659969	-4.79666	1.61334e-06	3.21651e-05	Bacteria	Acidobacteriota	Acidobacteriae	Acidobacteriales
2741	Bulk soil	5.07158	-5.38302	1.21511	-4.43007	9.42041e-06	0.000126543	Archaea	Crenarchaeota	Nitrososphaeria	Nitrosotaleales	Nitrosotaleaceae
2743	Bulk soil	5.46549	-4.30783	1.22551	-3.51514	0.000439528	0.00214953	Bacteria	Chloroflexota	Ktedonobacteria	Ktedonobacterales	JG30-KF-AS9
2783	Bulk soil	6.88468	-3.77931	0.937357	-4.03188	5.53321e-05	0.000466814	Archaea	Crenarchaeota	Nitrososphaeria	Group 1.1c
2788	Bulk soil	48.0596	-3.11762	0.837379	-3.72307	0.000196813	0.00120661	Bacteria	Pseudomonadota	Alphaproteobacteria	Rhizobiales	Xanthobacteraceae
2806	Bulk soil	6.24724	-5.68081	1.12404	-5.05391	4.32847e-07	1.08512e-05	Archaea	Thermoplasmatota	Thermoplasmata
2818	Bulk soil	112.898	-4.60417	0.724008	-6.35928	2.02705e-10	4.66589e-08	Bacteria	Pseudomonadota	Gammaproteobacteria	KF-JG30-C25
2838	Bulk soil	4.16857	-5.6967	1.38971	-4.09921	4.14559e-05	0.000380313	Archaea	Thermoplasmatota	Thermoplasmata
2851	Bulk soil	3.10899	-4.03338	1.31516	-3.06683	0.00216341	0.00754511	Archaea	Crenarchaeota	Nitrososphaeria	Nitrosotaleales	Nitrosotaleaceae
2904	Bulk soil	13.5393	-3.83769	0.909304	-4.22047	2.43793e-05	0.00025734	Bacteria	Chloroflexota	Ktedonobacteria	Ktedonobacterales	JG30-KF-AS9
2946	Bulk soil	8.45568	-6.71704	1.13429	-5.92182	3.18399e-09	2.68729e-07	Bacteria	Chloroflexota	Ktedonobacteria	Ktedonobacterales	JG30-KF-AS9
2971	Bulk soil	8.45345	-3.13692	0.827899	-3.78901	0.000151251	0.000994718	Bacteria	Chloroflexota	Ktedonobacteria	Ktedonobacterales	JG30-KF-AS9
2975	Bulk soil	3.91972	-3.05155	0.966935	-3.1559	0.00160005	0.00590574	Bacteria	Pseudomonadota	Alphaproteobacteria	Elsterales
2984	Bulk soil	76.5201	-3.36167	0.535673	-6.27561	3.48265e-10	6.78313e-08	Bacteria	Pseudomonadota	Gammaproteobacteria	KF-JG30-C25
3000	Bulk soil	5.71412	-3.6377	0.969476	-3.75224	0.000175264	0.00110666	Bacteria	Chloroflexota	Ktedonobacteria	Ktedonobacterales	JG30-KF-AS9
3015	Bulk soil	13.1945	-4.35383	0.79594	-5.47006	4.49894e-08	2.1095e-06	Bacteria	Chloroflexota	Ktedonobacteria	Ktedonobacterales	JG30-KF-AS9
3017	Bulk soil	7.68556	-3.53079	0.925207	-3.81622	0.000135513	0.000907721	Bacteria	Pseudomonadota	Alphaproteobacteria	Acetobacterales	Acetobacteraceae
3030	Bulk soil	2.69003	-4.44689	1.22262	-3.6372	0.000275622	0.0015474	Bacteria	RCP2-54
3177	Bulk soil	2.30325	-4.22236	1.24257	-3.39808	0.000678608	0.00298824	Bacteria	Acidobacteriota	Acidobacteriae	Subgroup_2
3194	Bulk soil	5.16301	-3.42043	0.942512	-3.62905	0.000284461	0.00157386	Bacteria	RCP2-54
3196	Bulk soil	12.5346	-5.59762	1.10295	-5.07514	3.8722e-07	1.02129e-05	Archaea	Crenarchaeota	Nitrososphaeria	Nitrososphaerales	Nitrososphaeraceae
3296	Bulk soil	3.60527	-4.23186	1.23562	-3.42489	0.000615048	0.002771	Archaea	Crenarchaeota	Nitrososphaeria	Group 1.1c
3345	Bulk soil	22.0684	-3.59984	0.841821	-4.27625	1.90065e-05	0.000215805	Bacteria	Actinomycetota	Acidimicrobiia	IMCC26256
3351	Bulk soil	4.31803	-5.74313	1.20673	-4.75925	1.94311e-06	3.5912e-05	Archaea	Crenarchaeota	Nitrososphaeria	Group 1.1c
3388	Bulk soil	5.81251	-3.29626	0.942725	-3.49652	0.00047137	0.00226472	Bacteria	Pseudomonadota	Alphaproteobacteria	Elsterales
3484	Bulk soil	16.8202	-3.27286	0.800051	-4.09082	4.29859e-05	0.000387332	Bacteria	RCP2-54
3530	Bulk soil	8.66321	-3.26503	0.919374	-3.55136	0.000383247	0.00196859	Bacteria	Chloroflexota	Ktedonobacteria	Ktedonobacterales	JG30-KF-AS9
3572	Bulk soil	5.53225	-3.5564	0.89625	-3.96809	7.24503e-05	0.000566186	Bacteria	Chloroflexota	Ktedonobacteria	Ktedonobacterales	JG30-KF-AS9
3596	Bulk soil	2.72555	-5.08391	1.26277	-4.026	5.67335e-05	0.000475659	Bacteria	Pseudomonadota	Alphaproteobacteria	Elsterales
3610	Bulk soil	3.74186	-3.22928	1.04781	-3.08192	0.00205669	0.00722266	Bacteria	Chloroflexota	Ktedonobacteria	Ktedonobacterales	JG30-KF-AS9
3615	Bulk soil	26.5218	-2.59438	0.475747	-5.45327	4.94509e-08	2.23589e-06	Bacteria	Acidobacteriota	Acidobacteriae	Acidobacteriales
3624	Bulk soil	42.3021	-3.26358	0.902062	-3.6179	0.000296998	0.00162419	Bacteria	Acidobacteriota	Acidobacteriae	Subgroup_2
3654	Bulk soil	4.6445	-4.6516	1.118	-4.16066	3.1733e-05	0.000306672	Bacteria	RCP2-54
3677	Bulk soil	16.6255	-3.8468	0.788158	-4.88075	1.05684e-06	2.30683e-05	Bacteria	Acidobacteriota	Acidobacteriae	Subgroup_2
3728	Bulk soil	2.44547	-4.91099	1.3902	-3.53258	0.000411532	0.00204823	Archaea	Thermoplasmatota	Thermoplasmata
3851	Bulk soil	3.9028	-3.86014	1.13432	-3.40303	0.000666427	0.00294999	Bacteria	Acidobacteriota	Acidobacteriae	Subgroup_2
3882	Bulk soil	16.1426	-3.53388	0.735618	-4.80396	1.55561e-06	3.12603e-05	Bacteria	Pseudomonadota	Alphaproteobacteria	Acetobacterales	Acetobacteraceae
3888	Bulk soil	5.31939	-6.04302	1.22362	-4.93866	7.86609e-07	1.82724e-05	Archaea	Thermoplasmatota	Thermoplasmata
3890	Bulk soil	5.99675	-5.625	1.25553	-4.48017	7.45839e-06	0.000103195	Archaea	Crenarchaeota	Nitrososphaeria	Group 1.1c
3894	Bulk soil	11.8628	-3.82709	1.04791	-3.65212	0.000260084	0.00147798	Bacteria	Chloroflexota	Ktedonobacteria	Ktedonobacterales	JG30-KF-AS9
3951	Bulk soil	8.08862	-2.91439	0.884038	-3.29668	0.000978351	0.00400554	Bacteria	Acidobacteriota	Acidobacteriae	Subgroup_2
3965	Bulk soil	2.76282	-5.09093	1.33062	-3.82598	0.000130254	0.000891362	Archaea	Crenarchaeota	Nitrososphaeria	Nitrosotaleales	Nitrosotaleaceae
4017	Bulk soil	5.03619	-4.16607	1.08368	-3.84436	0.00012087	0.000840592	Bacteria	Pseudomonadota	Alphaproteobacteria	Rhizobiales	Xanthobacteraceae
4053	Bulk soil	11.405	-4.67477	0.882253	-5.29867	1.16649e-07	4.4084e-06	Bacteria	Chloroflexota	Ktedonobacteria	Ktedonobacterales	JG30-KF-AS9
4072	Bulk soil	8.26493	-4.53213	1.0788	-4.20107	2.65654e-05	0.000274345	Bacteria	Chloroflexota	Ktedonobacteria	Ktedonobacterales	JG30-KF-AS9
4079	Bulk soil	2.10319	-4.7028	1.33764	-3.51575	0.000438513	0.00214953	Archaea	Thermoplasmatota	Thermoplasmata
4119	Bulk soil	4.28983	-3.96006	1.03003	-3.84459	0.000120752	0.000840592	Bacteria	Acidobacteriota	Acidobacteriae	Subgroup_13
4151	Bulk soil	7.95848	-3.59723	0.843848	-4.26289	2.01798e-05	0.000224102	Bacteria	Acidobacteriota	Acidobacteriae	Subgroup_13
4232	Bulk soil	7.50949	-6.54291	1.17433	-5.57163	2.5237e-08	1.40072e-06	Archaea	Crenarchaeota	Nitrososphaeria	Nitrosotaleales	Nitrosotaleaceae
4275	Bulk soil	10.6922	-2.83613	0.746545	-3.79901	0.000145276	0.000960414	Bacteria	Actinomycetota	Acidimicrobiia	IMCC26256
4297	Bulk soil	2.52454	-4.97231	1.30196	-3.8191	0.000133939	0.000904354	Archaea	Crenarchaeota	Nitrososphaeria	Nitrosotaleales	Nitrosotaleaceae
4320	Bulk soil	18.5262	-3.07466	0.627869	-4.89697	9.73247e-07	2.18076e-05	Bacteria	Acidobacteriota	Acidobacteriae	Subgroup_2
4325	Bulk soil	6.50198	-3.52826	0.886034	-3.98208	6.83145e-05	0.000538854	Bacteria	Acidobacteriota	Acidobacteriae	Subgroup_13
4391	Bulk soil	3.44058	-3.5642	1.10816	-3.21631	0.0012985	0.00505946	Bacteria	Chloroflexota	Ktedonobacteria	Ktedonobacterales	Ktedonobacteraceae
4425	Bulk soil	3.5237	-4.22947	1.1625	-3.63825	0.000274492	0.00154448	Bacteria	Chloroflexota	Ktedonobacteria	Ktedonobacterales	JG30-KF-AS9
4553	Bulk soil	10.8867	-4.59187	0.953159	-4.81753	1.45347e-06	3.01655e-05	Bacteria	Chloroflexota	Ktedonobacteria	Ktedonobacterales	JG30-KF-AS9
4577	Bulk soil	14.725	-4.3214	0.819901	-5.27064	1.35949e-07	4.84822e-06	Bacteria	Chloroflexota	Ktedonobacteria	Ktedonobacterales	JG30-KF-AS9
4584	Bulk soil	4.41102	-5.17746	1.26467	-4.09391	4.24166e-05	0.000384942	Archaea	Crenarchaeota	Nitrososphaeria	Nitrosotaleales	Nitrosotaleaceae
4589	Bulk soil	9.7251	-3.99901	1.08657	-3.68038	0.000232886	0.00135556	Bacteria	Chloroflexota	Ktedonobacteria	Ktedonobacterales	JG30-KF-AS9
4640	Bulk soil	3.989	-4.40774	1.22216	-3.60652	0.000310326	0.00168615	Archaea	Thermoplasmatota	Thermoplasmata
4680	Bulk soil	4.68268	-4.13132	1.13675	-3.63433	0.0002787	0.00155777	Bacteria	Acidobacteriota	Acidobacteriae	Subgroup_13
4705	Bulk soil	9.0822	-3.50845	0.822622	-4.26496	1.99936e-05	0.000223657	Bacteria	Actinomycetota	Acidimicrobiia	IMCC26256
4804	Bulk soil	2.24703	-4.79251	1.2959	-3.69821	0.000217123	0.00129354	Archaea	Crenarchaeota	Nitrososphaeria	Group 1.1c
4867	Bulk soil	9.43895	-2.90954	0.762382	-3.81638	0.000135422	0.000907721	Bacteria	Pseudomonadota	Alphaproteobacteria	Elsterales
4888	Bulk soil	4.51272	-3.47565	1.09595	-3.17134	0.00151736	0.00566659	Bacteria	RCP2-54
4889	Bulk soil	3.69195	-5.51838	1.20087	-4.59531	4.32111e-06	6.51252e-05	Archaea	Crenarchaeota	Nitrososphaeria	Group 1.1c
4955	Bulk soil	37.0054	-4.25048	0.705537	-6.02446	1.6968e-09	1.71852e-07	Bacteria	Chloroflexota	Ktedonobacteria	Ktedonobacterales	JG30-KF-AS9
5081	Bulk soil	2.22927	-4.79011	1.51722	-3.15716	0.00159316	0.00588887	Archaea	Crenarchaeota	Nitrososphaeria	Group 1.1c
5221	Bulk soil	12.533	-2.67917	0.606541	-4.41712	1.00025e-05	0.000131908	Bacteria	Pseudomonadota	Alphaproteobacteria	Elsterales
5249	Bulk soil	4.61664	-5.23296	1.21856	-4.29437	1.7519e-05	0.000203477	Archaea	Crenarchaeota	Nitrososphaeria	Group 1.1c
5261	Bulk soil	17.6387	-3.30083	0.694541	-4.75253	2.00887e-06	3.67131e-05	Bacteria	Acidobacteriota	Acidobacteriae	Subgroup_2
5295	Bulk soil	10.4533	-2.58879	0.75031	-3.4503	0.000559968	0.00257789	Bacteria	Actinomycetota	Acidimicrobiia
5351	Bulk soil	3.45923	-4.8034	1.2184	-3.94238	8.06764e-05	0.000617138	Bacteria	Acidobacteriota	Acidobacteriae	Subgroup_2
5390	Bulk soil	3.86503	-5.58288	1.27477	-4.37952	1.18943e-05	0.000151338	Archaea	Crenarchaeota	Nitrososphaeria	Nitrosotaleales	Nitrosotaleaceae
5400	Bulk soil	6.36682	-3.81427	0.931329	-4.09551	4.21236e-05	0.000383658	Bacteria	Acidobacteriota	Acidobacteriae	Subgroup_13
5443	Bulk soil	7.84199	-4.80099	1.15823	-4.14511	3.39646e-05	0.000323302	Bacteria	Chloroflexota	Ktedonobacteria	Ktedonobacterales	JG30-KF-AS9
5603	Bulk soil	6.14379	-3.0166	0.772186	-3.90658	9.36118e-05	0.000688252	Bacteria	Acidobacteriota	Acidobacteriae	Subgroup_2
5685	Bulk soil	3.93049	-5.61048	1.27533	-4.39924	1.08629e-05	0.000140331	Archaea	Thermoplasmatota	Thermoplasmata
5802	Bulk soil	7.80219	-2.38546	0.728567	-3.27417	0.00105971	0.00427941	Bacteria	Actinomycetota	Acidimicrobiia	IMCC26256
5851	Bulk soil	1.98386	-3.95844	1.28542	-3.07949	0.00207355	0.00726173	Bacteria	RCP2-54
5974	Bulk soil	9.26561	-6.84768	1.11797	-6.12508	9.06374e-10	1.09283e-07	Archaea	Crenarchaeota	Nitrososphaeria	Nitrosotaleales	Nitrosotaleaceae
5978	Bulk soil	9.4939	-3.32585	0.753718	-4.41259	1.02139e-05	0.000133998	Bacteria	Acidobacteriota	Acidobacteriae	Acidobacteriales
5996	Bulk soil	23.8474	-4.35313	0.765061	-5.68992	1.27102e-08	8.46901e-07	Bacteria	Acidobacteriota	Acidobacteriae	Subgroup_2
6066	Bulk soil	18.7584	-2.85019	0.728313	-3.91342	9.09992e-05	0.000677677	Bacteria	Acidobacteriota	Acidobacteriae	Acidobacteriales
6093	Bulk soil	6.09358	-5.03251	1.15735	-4.34831	1.3719e-05	0.000167002	Bacteria	Chloroflexota	Ktedonobacteria	Ktedonobacterales	JG30-KF-AS9
6135	Bulk soil	14.8142	-3.40258	0.929611	-3.66022	0.000252	0.00144358	Bacteria	Pseudomonadota	Alphaproteobacteria	Elsterales
6138	Bulk soil	2.51095	-4.97819	1.28819	-3.86448	0.000111325	0.000785168	Bacteria	Chloroflexota	Ktedonobacteria	Ktedonobacterales	JG30-KF-AS9
6214	Bulk soil	5.64287	-2.93903	0.899331	-3.26802	0.00108303	0.00436663	Bacteria	Chloroflexota	Ktedonobacteria	Ktedonobacterales	JG30-KF-AS9
6255	Bulk soil	8.82909	-3.30274	0.866134	-3.81319	0.000137182	0.000914064	Bacteria	RCP2-54
6302	Bulk soil	25.8326	-7.16041	1.33723	-5.35466	8.57155e-08	3.44495e-06	Bacteria	Bacteroidota	Bacteroidia	Chitinophagales	Chitinophagaceae
6365	Bulk soil	9.36809	-5.69274	1.81467	-3.13706	0.00170649	0.00621703	Bacteria	Bacteroidota	Bacteroidia	Chitinophagales	Chitinophagaceae
6418	Bulk soil	6.01802	-3.69845	0.90697	-4.07781	4.54616e-05	0.000405274	Bacteria	Chloroflexota	Ktedonobacteria	Ktedonobacterales	JG30-KF-AS9
6449	Bulk soil	6.82544	-3.38031	1.12318	-3.00958	0.00261613	0.00880858	Bacteria	Pseudomonadota	Alphaproteobacteria	Elsterales
6467	Bulk soil	7.37084	-4.26388	1.16266	-3.66735	0.00024508	0.00141676	Bacteria	Pseudomonadota	Alphaproteobacteria	Elsterales
6499	Bulk soil	8.74868	-4.22453	1.06762	-3.95697	7.59061e-05	0.00058775	Bacteria	Acidobacteriota	Acidobacteriae	Subgroup_2
6502	Bulk soil	4.24297	-3.94357	1.17607	-3.35316	0.000798939	0.00340591	Bacteria	Chloroflexota	Ktedonobacteria	Ktedonobacterales	JG30-KF-AS9
6567	Bulk soil	2.11083	-4.71033	1.49185	-3.15737	0.00159202	0.00588887	Archaea	Thermoplasmatota	Thermoplasmata
6593	Bulk soil	3.68792	-4.28476	1.25036	-3.42682	0.000610685	0.00275625	Bacteria	Chloroflexota	AD3
6676	Bulk soil	13.0539	-3.67813	0.727514	-5.05575	4.28702e-07	1.08512e-05	Bacteria	Acidobacteriota	Acidobacteriae	Subgroup_2
6991	Bulk soil	4.51814	-2.87351	0.919034	-3.12666	0.00176803	0.00640269	Bacteria	Acidobacteriota	Acidobacteriae	Acidobacteriales
7133	Bulk soil	7.70619	-2.44913	0.780376	-3.13839	0.00169877	0.00619781	Bacteria	Acidobacteriota	Acidobacteriae	Subgroup_2
7456	Bulk soil	6.55663	-3.06877	0.764192	-4.01571	5.92682e-05	0.000490071	Bacteria	Acidobacteriota	Acidobacteriae	Acidobacteriales
7535	Bulk soil	5.92634	-3.42691	0.891558	-3.84374	0.000121175	0.000840592	Bacteria	Pseudomonadota	Alphaproteobacteria	Rhizobiales	Xanthobacteraceae
7613	Bulk soil	16.787	-3.74901	0.717076	-5.2282	1.71171e-07	5.62864e-06	Bacteria	Acidobacteriota	Acidobacteriae	Acidobacteriales
7680	Bulk soil	13.8178	-4.24552	0.886796	-4.78748	1.68889e-06	3.31495e-05	Bacteria	RCP2-54
7689	Bulk soil	4.96123	-4.73279	1.13097	-4.18473	2.85501e-05	0.000283485	Bacteria	Chloroflexota	Ktedonobacteria	Ktedonobacterales
7758	Bulk soil	5.0162	-5.95369	1.28367	-4.63801	3.51772e-06	5.67055e-05	Archaea	Crenarchaeota	Nitrososphaeria	Group 1.1c
7783	Bulk soil	2.35707	-4.86664	1.35712	-3.58602	0.000335769	0.00178982	Archaea	Crenarchaeota	Nitrososphaeria	Nitrososphaerales	Nitrososphaeraceae
7784	Bulk soil	33.4418	-6.60773	1.28208	-5.15393	2.55086e-07	7.42387e-06	Bacteria	Bacteroidota	Bacteroidia	Chitinophagales	Chitinophagaceae
7810	Bulk soil	3.88793	-4.99083	1.41676	-3.5227	0.000427177	0.00211252	Archaea	Crenarchaeota	Nitrososphaeria	Nitrosotaleales	Nitrosotaleaceae
7835	Bulk soil	2.97858	-4.57166	1.3332	-3.42909	0.000605618	0.00273826	Bacteria	Pseudomonadota	Alphaproteobacteria	Elsterales
7947	Bulk soil	11.377	-4.24753	1.04182	-4.07702	4.56174e-05	0.000405274	Bacteria	RCP2-54
7955	Bulk soil	23.8228	-4.07442	0.761637	-5.34956	8.81675e-08	3.48813e-06	Bacteria	WPS-2
8018	Bulk soil	6.44441	-4.61309	1.27995	-3.60411	0.000313226	0.00169463	Bacteria	Chloroflexota	Ktedonobacteria	Ktedonobacterales	JG30-KF-AS9
8147	Bulk soil	8.95937	-3.4033	0.827334	-4.11358	3.89566e-05	0.000359994	Bacteria	RCP2-54
8240	Bulk soil	10.2465	-3.30395	0.886491	-3.727	0.000193773	0.00119085	Bacteria	RCP2-54
8477	Bulk soil	2.04017	-4.02529	1.26041	-3.19364	0.00140489	0.0053331	Bacteria	Chloroflexota	Ktedonobacteria	Ktedonobacterales	JG30-KF-AS9
8554	Bulk soil	12.1223	-2.51806	0.640685	-3.93026	8.48553e-05	0.000641354	Bacteria	Acidobacteriota	Acidobacteriae	Acidobacteriales
8558	Bulk soil	5.70814	-3.96335	1.19323	-3.32153	0.000895267	0.00372832	Bacteria	Chloroflexota	Ktedonobacteria	Ktedonobacterales	JG30-KF-AS9
8926	Bulk soil	6.07095	-2.53396	0.820356	-3.08885	0.00200931	0.00711549	Bacteria	Actinomycetota	Acidimicrobiia
8928	Bulk soil	4.4841	-2.94581	0.872537	-3.37615	0.000735088	0.00317618	Bacteria	RCP2-54
9056	Bulk soil	6.23448	-3.72007	0.939499	-3.95963	7.50662e-05	0.00058303	Bacteria	WPS-2
9072	Bulk soil	18.0427	-4.96945	1.48564	-3.345	0.000822836	0.00349654	Bacteria	Bacteroidota	Bacteroidia	Chitinophagales	Chitinophagaceae
9097	Bulk soil	2.18365	-4.7622	1.35837	-3.50581	0.000455223	0.00219966	Archaea	Crenarchaeota	Nitrososphaeria	Nitrosotaleales	Nitrosotaleaceae
9154	Bulk soil	2.84151	-4.52436	1.27586	-3.54612	0.000390948	0.00198351	Bacteria	Acidobacteriota	Acidobacteriae	Subgroup_2
9192	Bulk soil	14.4243	-4.14006	0.794861	-5.20853	1.90345e-07	6.02442e-06	Bacteria	Chloroflexota	Ktedonobacteria	Ktedonobacterales	JG30-KF-AS9
9465	Bulk soil	4.45501	-4.56408	1.28932	-3.53991	0.000400257	0.0020081	Archaea	Crenarchaeota	Nitrososphaeria	Nitrososphaerales	Nitrososphaeraceae
9538	Bulk soil	4.83378	-5.92008	1.1493	-5.15105	2.59029e-07	7.45296e-06	Bacteria	Chloroflexota	Ktedonobacteria	Ktedonobacterales	JG30-KF-AS9
9755	Bulk soil	2.63233	-3.78078	1.27557	-2.96398	0.00303687	0.0099474	Bacteria	Acidobacteriota	Acidobacteriae	Subgroup_2
9852	Bulk soil	3.84825	-4.35334	1.14027	-3.81782	0.000134638	0.000906657	Archaea	Crenarchaeota	Nitrososphaeria	Nitrososphaerales	Nitrososphaeraceae
10139	Bulk soil	23.7129	-6.06553	0.997327	-6.08178	1.18853e-09	1.36789e-07	Bacteria	Chloroflexota	Ktedonobacteria	Ktedonobacterales	JG30-KF-AS9
10204	Bulk soil	13.3872	-6.79271	1.10383	-6.15378	7.56596e-10	9.57851e-08	Bacteria	Chloroflexota	Ktedonobacteria	Ktedonobacterales	JG30-KF-AS9
10243	Bulk soil	7.1899	-4.00182	0.966855	-4.13901	3.48806e-05	0.000330315	Bacteria	Chloroflexota	Ktedonobacteria	Ktedonobacterales	JG30-KF-AS9
10278	Bulk soil	5.2222	-3.74077	1.13751	-3.28858	0.00100696	0.00409248	Archaea	Crenarchaeota	Nitrososphaeria	Group 1.1c
10280	Bulk soil	6.30441	-2.83029	0.871842	-3.24633	0.00116904	0.00463952	Bacteria	Pseudomonadota	Alphaproteobacteria	Elsterales
10405	Bulk soil	2.03887	-4.65652	1.54347	-3.01691	0.00255365	0.00865574	Bacteria	Chloroflexota	Ktedonobacteria	Ktedonobacterales	JG30-KF-AS9
10671	Bulk soil	5.16505	-3.17755	0.943457	-3.36798	0.000757205	0.00326062	Bacteria	Actinomycetota	Acidimicrobiia
10687	Bulk soil	3.70343	-4.90327	1.2486	-3.92703	8.60008e-05	0.000646155	Bacteria	Chloroflexota	Ktedonobacteria	Ktedonobacterales	JG30-KF-AS9
10794	Bulk soil	12.7003	-3.58513	0.805034	-4.45339	8.45268e-06	0.00011445	Bacteria	Pseudomonadota	Alphaproteobacteria	Elsterales
10843	Bulk soil	4.16823	-5.08469	1.56608	-3.24676	0.00116727	0.00463952	Bacteria	Pseudomonadota	Alphaproteobacteria	Sphingomodales	Sphingomodaceae
11014	Bulk soil	2.31277	-4.8554	1.36586	-3.55483	0.000378222	0.00195278	Bacteria	Chloroflexota	Ktedonobacteria	Ktedonobacterales	Ktedonobacteraceae
11063	Bulk soil	3.76725	-4.30965	1.21372	-3.55079	0.000384078	0.00196859	Bacteria	Chloroflexota	Ktedonobacteria	Ktedonobacterales	Ktedonobacteraceae
11089	Bulk soil	11.9467	-3.0512	0.807814	-3.77711	0.000158661	0.00103806	Bacteria	Pseudomonadota	Alphaproteobacteria	Elsterales
11110	Bulk soil	7.61138	-4.37286	1.09638	-3.98845	6.65053e-05	0.000529533	Bacteria	Bacteroidota	Bacteroidia	Chitinophagales	Chitinophagaceae
11184	Bulk soil	2.7061	-4.4566	1.22154	-3.64836	0.000263919	0.00149162	Bacteria	Chloroflexota	Ktedonobacteria	Ktedonobacterales	JG30-KF-AS9
11353	Bulk soil	4.23815	-2.86735	0.895832	-3.20076	0.00137064	0.00525033	Bacteria	Pseudomonadota	Alphaproteobacteria	Elsterales
11397	Bulk soil	3.16681	-5.29325	1.24989	-4.23497	2.28581e-05	0.000249469	Archaea	Crenarchaeota	Nitrososphaeria	Nitrosotaleales	Nitrosotaleaceae
11420	Bulk soil	6.705	-5.18524	1.28133	-4.04676	5.19322e-05	0.000447253	Bacteria	Pseudomonadota	Alphaproteobacteria	Elsterales
11481	Bulk soil	3.46386	-4.81621	1.27842	-3.76732	0.000165011	0.0010591	Bacteria	Chloroflexota	Ktedonobacteria	Ktedonobacterales	JG30-KF-AS9
11494	Bulk soil	2.53827	-4.32849	1.37346	-3.15151	0.00162427	0.00598082	Bacteria	Pseudomonadota	Alphaproteobacteria	Acetobacterales	Acetobacteraceae
11525	Bulk soil	5.06432	-3.46761	1.00865	-3.43787	0.000586316	0.0026797	Bacteria	Acidobacteriota	Acidobacteriae	Acidobacteriales
11540	Bulk soil	5.79298	-3.99513	0.95291	-4.19256	2.75823e-05	0.000278241	Bacteria	Acidobacteriota	Acidobacteriae	Subgroup_2
12096	Bulk soil	5.45027	-4.35326	1.19841	-3.63253	0.000280651	0.00156398	Bacteria	Chloroflexota	Ktedonobacteria	Ktedonobacterales	JG30-KF-AS9
12111	Bulk soil	4.13378	-5.07176	1.26317	-4.0151	5.94202e-05	0.000490071	Archaea	Thermoplasmatota	Thermoplasmata
12199	Bulk soil	4.03011	-4.40406	1.23636	-3.56211	0.000367883	0.00190486	Bacteria	Chloroflexota	Ktedonobacteria	Ktedonobacterales	Ktedonobacteraceae
12371	Bulk soil	6.26567	-3.79359	0.984764	-3.85228	0.000117024	0.000823068	Bacteria	Acidobacteriota	Acidobacteriae	Acidobacteriales	Acidobacteriaceae (Subgroup_1)
12530	Bulk soil	2.30208	-4.83922	1.38082	-3.50461	0.000457284	0.00220541	Bacteria	Acidobacteriota	Acidobacteriae	Subgroup_2
12795	Bulk soil	4.80437	-3.6129	0.971543	-3.71872	0.000200233	0.00122166	Bacteria	Chloroflexota	Ktedonobacteria	Ktedonobacterales	JG30-KF-AS9
13004	Bulk soil	3.7804	-5.55389	1.16177	-4.78053	1.7483e-06	3.36227e-05	Bacteria	RCP2-54
13186	Bulk soil	11.2023	-5.94004	1.10486	-5.3763	7.60312e-08	3.15592e-06	Bacteria	Chloroflexota	Ktedonobacteria	Ktedonobacterales	JG30-KF-AS9
13555	Bulk soil	3.03955	-4.62661	1.19238	-3.88016	0.00010439	0.00074455	Bacteria	Chloroflexota	Ktedonobacteria	Ktedonobacterales	JG30-KF-AS9
13632	Bulk soil	3.48496	-3.57469	1.1259	-3.17496	0.00149855	0.0056129	Bacteria	Acidobacteriota	Acidobacteriae	Subgroup_2
14117	Bulk soil	3.77261	-3.75121	1.15949	-3.23522	0.00121547	0.00479374	Bacteria	Acidobacteriota	Acidobacteriae	Subgroup_2
14301	Bulk soil	4.0851	-3.88904	1.04961	-3.70524	0.000211188	0.00126115	Bacteria	Acidobacteriota	Acidobacteriae	Subgroup_2
15254	Bulk soil	15.8276	-3.87279	0.799442	-4.84437	1.27011e-06	2.70246e-05	Bacteria	Acidobacteriota	Acidobacteriae	Subgroup_2
15427	Bulk soil	5.19933	-3.46548	0.902284	-3.84079	0.000122641	0.000848433	Bacteria	Acidobacteriota	Acidobacteriae	Subgroup_13
15889	Bulk soil	24.8274	-2.98181	0.654135	-4.5584	5.15446e-06	7.63221e-05	Bacteria	Chloroflexota	Ktedonobacteria	Ktedonobacterales	JG30-KF-AS9
15997	Bulk soil	3.33302	-3.1491	1.04707	-3.00752	0.00263385	0.00885645	Bacteria	Pseudomonadota	Alphaproteobacteria	Rhizobiales	Xanthobacteraceae
16170	Bulk soil	3.40224	-4.78192	1.41521	-3.37895	0.000727633	0.00314934	Archaea	Crenarchaeota	Nitrososphaeria	Group 1.1c
17265	Bulk soil	6.59825	-3.84694	0.918319	-4.18911	2.80046e-05	0.000280425	Bacteria	Chloroflexota	Ktedonobacteria	Ktedonobacterales	Ktedonobacteraceae
17267	Bulk soil	3.41224	-3.51113	1.14721	-3.06057	0.00220917	0.0076625	Bacteria	Actinomycetota	Acidimicrobiia	IMCC26256
17654	Bulk soil	4.63809	-4.62091	1.30795	-3.53293	0.000410977	0.00204823	Bacteria	RCP2-54
17686	Bulk soil	7.26617	-3.20336	1.0165	-3.15136	0.00162512	0.00598082	Bacteria	RCP2-54
17710	Bulk soil	3.47469	-4.81661	1.20715	-3.99007	6.60545e-05	0.000527603	Bacteria	Pseudomonadota	Alphaproteobacteria	Elsterales
17827	Bulk soil	5.92319	-5.60824	1.28291	-4.37149	1.23402e-05	0.000153163	Bacteria	Chloroflexota	Ktedonobacteria	Ktedonobacterales	JG30-KF-AS9
18028	Bulk soil	5.92107	-6.20148	1.20525	-5.14538	2.66979e-07	7.59542e-06	Archaea	Crenarchaeota	Nitrososphaeria	Nitrosotaleales	Nitrosotaleaceae
18548	Bulk soil	3.3019	-5.36201	1.35833	-3.94749	7.89735e-05	0.000609637	Bacteria	Actinomycetota	Acidimicrobiia	IMCC26256
19726	Bulk soil	2.50428	-4.97499	1.27896	-3.88988	0.000100293	0.000719743	Bacteria	RCP2-54
20396	Bulk soil	3.70869	-3.3103	0.9965	-3.32193	0.000893966	0.00372832	Bacteria	RCP2-54
20850	Bulk soil	3.086	-4.0344	1.23482	-3.2672	0.00108616	0.00437228	Bacteria	Pseudomonadota	Gammaproteobacteria	KF-JG30-C25
21109	Bulk soil	6.96772	-2.3639	0.774195	-3.05337	0.00226287	0.00782185	Bacteria	Pseudomonadota	Gammaproteobacteria	KF-JG30-C25
21319	Bulk soil	2.64727	-3.79962	1.20979	-3.14073	0.00168528	0.00616637	Bacteria	Chloroflexota	Ktedonobacteria	Ktedonobacterales	JG30-KF-AS9
21708	Bulk soil	10.1132	-5.10444	1.41606	-3.60467	0.000312552	0.00169461	Bacteria	Pseudomonadota	Alphaproteobacteria	Rhizobiales	Amb-16S-1323
21739	Bulk soil	8.55265	-5.54544	1.06367	-5.21349	1.85316e-07	5.93951e-06	Bacteria	Pseudomonadota	Gammaproteobacteria	KF-JG30-C25
22044	Bulk soil	3.17378	-4.03874	1.31298	-3.07602	0.00209781	0.00732813	Bacteria	Pseudomonadota	Alphaproteobacteria	Elsterales
22211	Bulk soil	6.23747	-3.20008	0.788453	-4.05867	4.93521e-05	0.000429422	Bacteria	Acidobacteriota	Acidobacteriae	Acidobacteriales
22307	Bulk soil	2.47125	-4.94704	1.27533	-3.87902	0.00010488	0.000745942	Bacteria	Patescibacteria	Saccharimodia	Saccharimodales	LWQ8
23157	Bulk soil	2.00069	-3.99264	1.24413	-3.20918	0.00133113	0.00514569	Bacteria	Acidobacteriota	Acidobacteriae	Acidobacteriales
23994	Bulk soil	2.4557	-4.29836	1.29086	-3.32984	0.000868944	0.00365476	Bacteria	Pseudomonadota	Alphaproteobacteria	Elsterales
25360	Bulk soil	6.77471	-4.21943	1.01566	-4.15436	3.26193e-05	0.000312849	Bacteria	Acidobacteriota	Acidobacteriae	Subgroup_13
27146	Bulk soil	2.54959	-4.98246	1.3301	-3.74594	0.000179721	0.00113197	Bacteria	Actinomycetota	Actinobacteria	Frankiales	Sporichthyaceae
28703	Bulk soil	7.39154	-4.36904	1.05605	-4.13716	3.51624e-05	0.000330971	Bacteria	Pseudomonadota	Alphaproteobacteria	Acetobacterales	Acetobacteraceae
29011	Bulk soil	7.76784	-3.45832	0.927134	-3.73012	0.00019139	0.00117908	Bacteria	RCP2-54
29247	Bulk soil	3.10461	-4.66312	1.16498	-4.00274	6.26125e-05	0.000508124	Bacteria	Pseudomonadota	Alphaproteobacteria	Rhizobiales	Xanthobacteraceae
30132	Bulk soil	4.14115	-3.90297	1.07832	-3.61949	0.000295187	0.00162129	Bacteria	WPS-2
32005	Bulk soil	6.08416	-2.62317	0.878323	-2.98657	0.00282123	0.0093622	Bacteria	Pseudomonadota	Alphaproteobacteria	Elsterales
32504	Bulk soil	2.67174	-4.43085	1.47698	-2.99994	0.00270031	0.00900815	Bacteria	Chloroflexota	Chloroflexotaa	Thermomicrobiales	JG30-KF-CM45
32690	Bulk soil	24.8418	-5.04099	0.993133	-5.07584	3.85784e-07	1.02129e-05	Bacteria	Chloroflexota	Ktedonobacteria	Ktedonobacterales	JG30-KF-AS9
32700	Bulk soil	2.92772	-4.55772	1.23699	-3.68454	0.00022912	0.00134262	Bacteria	Pseudomonadota	Alphaproteobacteria	Acetobacterales	Acetobacteraceae
32803	Bulk soil	4.49741	-3.49727	1.07348	-3.25789	0.00112243	0.00448264	Bacteria	Pseudomonadota	Alphaproteobacteria	Micropepsales	Micropepsaceae
35327	Bulk soil	4.92996	-2.81343	0.8779	-3.20473	0.00135189	0.0051942	Bacteria	Pseudomonadota	Alphaproteobacteria	Elsterales
35982	Bulk soil	4.48753	-5.19968	1.26012	-4.12633	3.68599e-05	0.00034269	Archaea	Crenarchaeota	Nitrososphaeria	Nitrosotaleales	Nitrosotaleaceae
36241	Bulk soil	6.21643	-3.70439	0.949926	-3.89966	9.63268e-05	0.000698853	Bacteria	Pseudomonadota	Alphaproteobacteria	Elsterales
36689	Bulk soil	2.90509	-4.53835	1.21365	-3.73943	0.000184436	0.00114567	Bacteria	Acidobacteriota	Acidobacteriae	Subgroup_2
37046	Bulk soil	2.19145	-4.75172	1.38826	-3.42278	0.000619832	0.00278265	Archaea	Thermoplasmatota	Thermoplasmata
37921	Bulk soil	5.05827	-5.359	1.25041	-4.2858	1.82082e-05	0.000209806	Bacteria	Chloroflexota	Ktedonobacteria	Ktedonobacterales	JG30-KF-AS9
39198	Bulk soil	4.53845	-5.20517	1.30448	-3.99024	6.60066e-05	0.000527603	Bacteria	Bacteroidota	Bacteroidia	Chitinophagales	Chitinophagaceae
42811	Bulk soil	9.66262	-3.93564	0.825198	-4.76933	1.84837e-06	3.48053e-05	Bacteria	Pseudomonadota	Gammaproteobacteria	Burkholderiales	SC-I-84
43629	Bulk soil	5.22395	-3.47767	0.922308	-3.77062	0.000162841	0.00105369	Bacteria	Acidobacteriota	Acidobacteriae	Subgroup_2
43637	Bulk soil	3.56819	-5.46365	1.31557	-4.15306	3.28053e-05	0.000313446	Bacteria	Acidobacteriota	Acidobacteriae	Subgroup_2
45445	Bulk soil	2.28731	-4.19974	1.41108	-2.97625	0.00291795	0.00960761	Bacteria	WPS-2
52678	Bulk soil	6.26311	-5.0939	1.08747	-4.68417	2.81099e-06	4.84179e-05	Bacteria	Acidobacteriota	Acidobacteriae	Subgroup_2
74714	Bulk soil	3.01116	-4.6264	1.24591	-3.71327	0.0002046	0.00123472	Bacteria	Verrucomicrobiota	Verrucomicrobiae	Pedosphaerales	Pedosphaeraceae
92694	Bulk soil	2.24829	-4.78898	1.55355	-3.08262	0.00205189	0.00722266	Bacteria	Patescibacteria	Saccharimodia	Saccharimodales	LWQ8
174713	Bulk soil	3.29738	-5.35554	1.52513	-3.51153	0.000445538	0.00216943	Bacteria	Bacteroidota	Bacteroidia	Chitinophagales	Chitinophagaceae
179007	Bulk soil	4.12714	-5.05713	1.29466	-3.90615	9.37784e-05	0.000688252	Bacteria	Bacteroidota	Bacteroidia	Chitinophagales	Chitinophagaceae
332324	Bulk soil	2.62705	-5.0169	1.54704	-3.2429	0.00118319	0.00468099	Archaea	Thermoplasmatota	Thermoplasmata
32	Rhizosphere	81.6979	-2.74707	0.683756	-4.01762	5.87886e-05	0.000670882	Archaea	Crenarchaeota	Nitrososphaeria	Nitrosotaleales	Nitrosotaleaceae
41	Rhizosphere	30.152	-3.98752	0.599768	-6.64843	2.96228e-11	4.15049e-09	Archaea	Thermoplasmatota	Thermoplasmata
45	Rhizosphere	27.5433	-4.50761	0.713769	-6.31523	2.69759e-10	2.95796e-08	Archaea	Thermoplasmatota	Thermoplasmata
94	Rhizosphere	6.16847	-2.16321	0.666958	-3.2434	0.00118112	0.00687943	Bacteria	Chloroflexota	Ktedonobacteria	Ktedonobacterales	JG30-KF-AS9
98	Rhizosphere	28.7352	-1.37489	0.406321	-3.38376	0.000715006	0.00469595	Bacteria	Actinomycetota	Actinobacteria	Frankiales	Acidothermaceae	Acidothermus
131	Rhizosphere	3.70868	-3.89287	1.13448	-3.43142	0.000600433	0.00418312	Archaea	Crenarchaeota	Nitrososphaeria	Nitrosotaleales	Nitrosotaleaceae
159	Rhizosphere	7.81142	-2.91775	0.811631	-3.59493	0.000324482	0.00262289	Archaea	Crenarchaeota	Nitrososphaeria	Nitrososphaerales	Nitrososphaeraceae
320	Rhizosphere	16.8094	-1.81977	0.445343	-4.08623	4.38443e-05	0.000531612	Bacteria	Chloroflexota	Ktedonobacteria	Ktedonobacterales	Ktedonobacteraceae	1921-2
334	Rhizosphere	31.7728	-1.25673	0.314999	-3.98964	6.61738e-05	0.000735199	Bacteria	Acidobacteriota	Acidobacteriae	Acidobacteriales	Acidobacteriaceae (Subgroup_1)	Occallatibacter
418	Rhizosphere	10.4195	-6.62447	1.14608	-5.78011	7.4653e-09	3.57645e-07	Archaea	Thermoplasmatota	Thermoplasmata
519	Rhizosphere	15.4258	-4.4406	0.760173	-5.84156	5.17142e-09	2.77496e-07	Archaea	Thermoplasmatota	Thermoplasmata
598	Rhizosphere	7.3448	-2.3388	0.74923	-3.12161	0.00179868	0.00977987	Bacteria	Chloroflexota	Ktedonobacteria	Ktedonobacterales	JG30-KF-AS9
613	Rhizosphere	1.93349	-4.19285	1.25955	-3.32884	0.000872079	0.0054172	Archaea	Thermoplasmatota	Thermoplasmata
619	Rhizosphere	5.26292	-3.4511	0.942284	-3.66249	0.000249777	0.00217971	Archaea	Crenarchaeota	Nitrososphaeria	Group 1.1c
850	Rhizosphere	3.90018	-3.99172	1.16287	-3.43265	0.000597705	0.00418312	Archaea	Thermoplasmatota	Thermoplasmata
851	Rhizosphere	23.7157	-2.1697	0.494217	-4.39017	1.1326e-05	0.000184285	Bacteria	Chloroflexota	Ktedonobacteria	Ktedonobacterales	Ktedonobacteraceae	1921-2
903	Rhizosphere	14.6464	-2.59663	0.698424	-3.71784	0.000200936	0.00182258	Archaea	Crenarchaeota	Nitrososphaeria	Nitrososphaerales	Nitrososphaeraceae
1168	Rhizosphere	4.27868	-4.12626	1.12762	-3.65925	0.000252954	0.00219983	Archaea	Thermoplasmatota	Thermoplasmata
1252	Rhizosphere	48.6964	-1.88707	0.393361	-4.7973	1.60815e-06	3.86262e-05	Bacteria	Pseudomonadota	Alphaproteobacteria	Rhizobiales	Beijerinckiaceae	Roseiarcus
1290	Rhizosphere	6.61701	-2.1798	0.697434	-3.12546	0.00177525	0.00971187	Bacteria	Chloroflexota	Ktedonobacteria	Ktedonobacterales	JG30-KF-AS9
1502	Rhizosphere	1.9161	-4.18278	1.22798	-3.40623	0.000658672	0.00448965	Archaea	Crenarchaeota	Nitrososphaeria	Group 1.1c
1602	Rhizosphere	23.4899	-1.68804	0.498234	-3.38805	0.000703913	0.00463517	Bacteria	Pseudomonadota	Gammaproteobacteria	Gammaproteobacteria Incertae Sedis	Unknown Family	Acidibacter
1683	Rhizosphere	6.51703	-2.45808	0.743464	-3.30625	0.000945535	0.00578796	Bacteria	Chloroflexota	Ktedonobacteria	Ktedonobacterales	JG30-KF-AS9
1782	Rhizosphere	8.79233	-2.66517	0.656775	-4.05795	4.95044e-05	0.000580698	Bacteria	Acidobacteriota	Acidobacteriae	Subgroup_2
1891	Rhizosphere	23.8843	-3.74631	0.619781	-6.04457	1.49805e-09	1.14216e-07	Bacteria	Bacteroidota	Bacteroidia	Chitinophagales	Chitinophagaceae
1942	Rhizosphere	21.524	-2.17249	0.551842	-3.9368	8.25751e-05	0.000875018	Bacteria	Pseudomonadota	Gammaproteobacteria	Burkholderiales	Burkholderiaceae	Ralstonia
1984	Rhizosphere	23.2929	-1.51402	0.436933	-3.46511	0.000530024	0.0038192	Bacteria	Acidobacteriota	Acidobacteriae	Subgroup_2
2034	Rhizosphere	18.8237	-2.36152	0.541727	-4.35924	1.30513e-05	0.000204603	Bacteria	Pseudomonadota	Gammaproteobacteria	Burkholderiales	Burkholderiaceae	Burkholderia-Caballeronia-Paraburkholderia
2089	Rhizosphere	9.92678	-2.47522	0.749283	-3.30345	0.00095502	0.00583186	Bacteria	Chloroflexota	Ktedonobacteria	Ktedonobacterales	JG30-KF-AS9
2229	Rhizosphere	22.233	-2.53684	0.617467	-4.10847	3.98295e-05	0.000494827	Bacteria	Actinomycetota	Actinobacteria	Micrococcales	Microbacteriaceae	Microbacterium
2412	Rhizosphere	189.781	-1.54129	0.466169	-3.30628	0.00094544	0.00578796	Bacteria	Pseudomonadota	Gammaproteobacteria	Xanthomodales	Rhodanobacteraceae	Chujaibacter
2484	Rhizosphere	2.76074	-4.70847	1.1844	-3.97542	7.02543e-05	0.000774203	Archaea	Thermoplasmatota	Thermoplasmata
2524	Rhizosphere	61.9469	-3.91821	0.790705	-4.95534	7.22047e-07	1.97935e-05	Bacteria	Bacillota	Bacilli	Bacillales	Bacillaceae	Bacillus
2776	Rhizosphere	91.9823	-2.52028	0.4059	-6.20913	5.32793e-10	5.37481e-08	Bacteria	Acidobacteriota	Acidobacteriae	Acidobacteriales	Acidobacteriaceae (Subgroup_1)	Granulicella
2783	Rhizosphere	2.75075	-4.70361	1.20778	-3.89441	9.84396e-05	0.00100562	Archaea	Crenarchaeota	Nitrososphaeria	Group 1.1c
2806	Rhizosphere	2.91535	-4.78761	1.20981	-3.95731	7.57986e-05	0.000820447	Archaea	Thermoplasmatota	Thermoplasmata
2874	Rhizosphere	6.1731	-2.61114	0.776971	-3.36066	0.000777551	0.00500251	Bacteria	Actinomycetota	Actinobacteria	Catenulisporales	Catenulisporaceae	Catenulispora
3008	Rhizosphere	18.8347	-3.30911	0.808606	-4.09237	4.26984e-05	0.000520219	Bacteria	Pseudomonadota	Gammaproteobacteria	Xanthomodales	Rhodanobacteraceae	Chujaibacter
3405	Rhizosphere	21.8117	-2.60195	0.73933	-3.51933	0.000432644	0.00324741	Bacteria	Pseudomonadota	Gammaproteobacteria	Xanthomodales	Rhodanobacteraceae	Chujaibacter
3413	Rhizosphere	22.7818	-1.64094	0.482241	-3.40274	0.000667143	0.00452294	Bacteria	Actinomycetota	Thermoleophilia	Solirubrobacterales	Solirubrobacteraceae	Conexibacter
3648	Rhizosphere	18.5479	-1.98184	0.481	-4.12026	3.7845e-05	0.000472501	Bacteria	Actinomycetota	Actinobacteria	Streptomycetales	Streptomycetaceae	Streptacidiphilus
3853	Rhizosphere	25.4558	-1.35211	0.433514	-3.11896	0.00181493	0.00979381	Bacteria	Pseudomonadota	Gammaproteobacteria	Xanthomodales	Rhodanobacteraceae	Rhodanobacter
4006	Rhizosphere	12.4911	-2.10656	0.508782	-4.1404	3.46696e-05	0.000437183	Bacteria	Pseudomonadota	Alphaproteobacteria	Sphingomodales	Sphingomodaceae	Sphingomos
4181	Rhizosphere	3.39209	-3.76104	1.18471	-3.17466	0.00150011	0.00841455	Bacteria	Chloroflexota	Ktedonobacteria	Ktedonobacterales	Ktedonobacteraceae	1921-2
4392	Rhizosphere	11.044	-2.79177	0.697992	-3.99971	6.34198e-05	0.00070772	Bacteria	Pseudomonadota	Gammaproteobacteria	Xanthomodales	Rhodanobacteraceae	Rhodanobacter
4929	Rhizosphere	19.604	-1.97111	0.426396	-4.62272	3.78749e-06	7.64163e-05	Bacteria	Actinomycetota	Actinobacteria	Micrococcales	Microbacteriaceae	Microbacterium
5127	Rhizosphere	32.8688	-1.91926	0.583067	-3.29167	0.000995952	0.00599473	Bacteria	Pseudomonadota	Gammaproteobacteria	Xanthomodales	Rhodanobacteraceae	Rhodanobacter
5443	Rhizosphere	2.02646	-4.27068	1.30731	-3.26676	0.00108786	0.00642523	Bacteria	Chloroflexota	Ktedonobacteria	Ktedonobacterales	JG30-KF-AS9
6365	Rhizosphere	6.97238	-6.04419	1.08939	-5.54821	2.88607e-08	1.17398e-06	Bacteria	Bacteroidota	Bacteroidia	Chitinophagales	Chitinophagaceae
6376	Rhizosphere	10.1031	-1.67615	0.524871	-3.19344	0.00140588	0.00794984	Bacteria	Pseudomonadota	Gammaproteobacteria	Burkholderiales	Alcaligeceae	Bordetella
6761	Rhizosphere	34.8373	-2.44023	0.500294	-4.87759	1.07391e-06	2.79218e-05	Bacteria	Pseudomonadota	Alphaproteobacteria	Rhizobiales	Xanthobacteraceae	Bradyrhizobium
6939	Rhizosphere	8.38479	-2.38531	0.594389	-4.01304	5.99417e-05	0.000678522	Bacteria	Acidobacteriota	Acidobacteriae	Acidobacteriales	Acidobacteriaceae (Subgroup_1)	Occallatibacter
7784	Rhizosphere	12.7361	-3.72752	0.749697	-4.97203	6.62548e-07	1.8362e-05	Bacteria	Bacteroidota	Bacteroidia	Chitinophagales	Chitinophagaceae
8023	Rhizosphere	1.65417	-3.97436	1.23058	-3.22967	0.00123934	0.00711988	Archaea	Thermoplasmatota	Thermoplasmata
8416	Rhizosphere	58.2023	-2.01865	0.322884	-6.25193	4.0542e-10	4.26028e-08	Bacteria	Pseudomonadota	Gammaproteobacteria	Xanthomodales	Rhodanobacteraceae	Dyella
9089	Rhizosphere	15.8274	-2.31514	0.588413	-3.93455	8.33538e-05	0.000879574	Bacteria	Actinomycetota	Actinobacteria	Micrococcales	Microbacteriaceae	Leifsonia
10365	Rhizosphere	49.8352	-1.91488	0.484168	-3.955	7.65353e-05	0.00082137	Bacteria	Pseudomonadota	Alphaproteobacteria	Rhizobiales	Devosiaceae	Devosia
10387	Rhizosphere	23.9124	-1.96278	0.576774	-3.40303	0.000666429	0.00452294	Bacteria	Chloroflexota	Ktedonobacteria	Ktedonobacterales	Ktedonobacteraceae
10615	Rhizosphere	126.597	-3.50809	0.55188	-6.35662	2.06243e-10	2.3643e-08	Bacteria	Actinomycetota	Actinobacteria	Micrococcales	Microbacteriaceae	Microbacterium
11110	Rhizosphere	12.0107	-4.35512	0.852748	-5.10716	3.27034e-07	1.00583e-05	Bacteria	Bacteroidota	Bacteroidia	Chitinophagales	Chitinophagaceae
12003	Rhizosphere	5.70704	-5.15174	1.11551	-4.61827	3.86944e-06	7.74502e-05	Bacteria	Patescibacteria	Parcubacteria	Candidatus	Liptonbacteria
12111	Rhizosphere	2.18402	-4.36939	1.27702	-3.42156	0.000622631	0.00429242	Archaea	Thermoplasmatota	Thermoplasmata
12371	Rhizosphere	7.17333	-2.80462	0.685038	-4.09411	4.23797e-05	0.000518843	Bacteria	Acidobacteriota	Acidobacteriae	Acidobacteriales	Acidobacteriaceae (Subgroup_1)
12532	Rhizosphere	19.7926	-2.30495	0.630448	-3.65604	0.000256136	0.00220611	Bacteria	Pseudomonadota	Gammaproteobacteria	Burkholderiales	Alcaligeceae
12782	Rhizosphere	7.56425	-3.69687	0.854537	-4.32617	1.51726e-05	0.000230514	Bacteria	Pseudomonadota	Gammaproteobacteria	Xanthomodales	Rhodanobacteraceae	Rhodanobacter
13329	Rhizosphere	8.11481	-4.50654	1.26067	-3.57472	0.000350601	0.00278055	Bacteria	Actinomycetota	Actinobacteria	Micrococcales	Microbacteriaceae	Humibacter
13617	Rhizosphere	13.3009	-1.84534	0.587096	-3.14317	0.00167131	0.00927352	Bacteria	Pseudomonadota	Gammaproteobacteria	Burkholderiales	Comamodaceae
13653	Rhizosphere	18.7218	-1.72345	0.533451	-3.23075	0.00123464	0.00711954	Bacteria	Chloroflexota	Ktedonobacteria	Ktedonobacterales	Ktedonobacteraceae
13720	Rhizosphere	20.3295	-2.21001	0.611097	-3.61647	0.000298647	0.00247994	Bacteria	Pseudomonadota	Gammaproteobacteria	Xanthomodales	Rhodanobacteraceae	Rhodanobacter
14231	Rhizosphere	101.391	-3.23646	0.638579	-5.06822	4.01546e-07	1.19141e-05	Bacteria	Actinomycetota	Actinobacteria	Micrococcales	Microbacteriaceae	Humibacter
14480	Rhizosphere	34.1918	-2.63885	0.545174	-4.84038	1.29594e-06	3.20428e-05	Bacteria	Pseudomonadota	Alphaproteobacteria	Acetobacterales	Acetobacteraceae
15215	Rhizosphere	15.5779	-2.3852	0.62871	-3.7938	0.000148359	0.00140681	Bacteria	Pseudomonadota	Gammaproteobacteria	Gammaproteobacteria Incertae Sedis	Unknown Family	Acidibacter
15230	Rhizosphere	38.3846	-1.86595	0.526892	-3.54144	0.000397951	0.00307863	Bacteria	Pseudomonadota	Gammaproteobacteria	Burkholderiales	Burkholderiaceae	Burkholderia-Caballeronia-Paraburkholderia
16513	Rhizosphere	7.62117	-2.41633	0.668192	-3.61623	0.00029893	0.00247994	Bacteria	Pseudomonadota	Alphaproteobacteria	Rhizobiales	Rhizobiaceae	Pseudaminobacter
17837	Rhizosphere	32.1817	-1.80748	0.512159	-3.52913	0.000416922	0.00318637	Bacteria	Pseudomonadota	Gammaproteobacteria	Enterobacterales	Enterobacteriaceae
17937	Rhizosphere	31.1209	-3.94188	0.920181	-4.28381	1.83719e-05	0.000270959	Bacteria	Actinomycetota	Actinobacteria	Micrococcales	Dermacoccaceae	Flexivirga
17999	Rhizosphere	10.3417	-2.06604	0.601201	-3.43652	0.000589229	0.00416257	Bacteria	Actinomycetota	Actinobacteria	Streptomycetales	Streptomycetaceae	Streptacidiphilus
19274	Rhizosphere	40.6287	-2.79879	0.458744	-6.10097	1.05425e-09	8.57683e-08	Bacteria	Acidobacteriota	Acidobacteriae	Acidobacteriales	Acidobacteriaceae (Subgroup_1)	Granulicella
21997	Rhizosphere	7.408	-1.87804	0.601646	-3.1215	0.00179931	0.00977987	Bacteria	Chloroflexota	Ktedonobacteria	Ktedonobacterales	Ktedonobacteraceae	1921-2
22307	Rhizosphere	5.09046	-2.98068	0.828221	-3.59889	0.000319577	0.00261679	Bacteria	Patescibacteria	Saccharimodia	Saccharimodales	LWQ8
23441	Rhizosphere	30.6026	-3.31886	0.755713	-4.39169	1.12473e-05	0.000184193	Bacteria	Actinomycetota	Actinobacteria	Micrococcales	Dermacoccaceae	Flexivirga
25139	Rhizosphere	34.4151	-3.73388	0.886412	-4.21236	2.52717e-05	0.000342063	Bacteria	Actinomycetota	Actinobacteria	Micrococcales	Microbacteriaceae	Microbacterium
28952	Rhizosphere	4.5474	-3.2194	1.0321	-3.11928	0.00181293	0.00979381	Bacteria	Verrucomicrobiota	Verrucomicrobiae	Pedosphaerales	Pedosphaeraceae
29927	Rhizosphere	1.86897	-4.1414	1.2947	-3.19873	0.00138033	0.00782288	Archaea	Thermoplasmatota	Thermoplasmata
31240	Rhizosphere	66.5686	-3.70269	1.00871	-3.67072	0.000241869	0.00212542	Bacteria	Actinomycetota	Actinobacteria	Micrococcales	Microbacteriaceae	Humibacter
31466	Rhizosphere	6.1294	-2.36235	0.748193	-3.15741	0.00159177	0.0089012	Bacteria	Bacteroidota	Bacteroidia	Sphingobacteriales	Sphingobacteriaceae	Pedobacter
33018	Rhizosphere	12.3027	-3.07677	0.779544	-3.94688	7.91753e-05	0.000842532	Archaea	Micrarchaeota	Micrarchaeia	Micrarchaeales		Candidatus Micrarchaeum
34629	Rhizosphere	66.4894	-2.55893	0.6016	-4.25354	2.10418e-05	0.000298131	Bacteria	Actinomycetota	Actinobacteria	Frankiales	Frankiaceae	Jatrophihabitans
37046	Rhizosphere	4.64324	-5.45148	1.23928	-4.3989	1.08803e-05	0.000180527	Archaea	Thermoplasmatota	Thermoplasmata
39198	Rhizosphere	6.83998	-4.80806	1.25387	-3.83457	0.000125782	0.00124401	Bacteria	Bacteroidota	Bacteroidia	Chitinophagales	Chitinophagaceae
40124	Rhizosphere	2.74306	-4.07528	1.2092	-3.37023	0.000751045	0.00486924	Bacteria	Bacillota	Bacilli	Bacillales	Planococcaceae	Solibacillus
40416	Rhizosphere	33.8045	-2.896	0.533255	-5.43079	5.61046e-08	2.08082e-06	Bacteria	Pseudomonadota	Alphaproteobacteria	Rhizobiales	Beijerinckiaceae	Rhodoblastus
41905	Rhizosphere	12.3733	-3.92685	0.859733	-4.56753	4.93513e-06	9.50106e-05	Bacteria	Pseudomonadota	Alphaproteobacteria	Caulobacterales	Caulobacteraceae
42022	Rhizosphere	51.7612	-3.91315	0.798048	-4.9034	9.41929e-07	2.50057e-05	Bacteria	Patescibacteria	Saccharimodia	Saccharimodales	LWQ8
43892	Rhizosphere	5.83511	-2.7082	0.809907	-3.34384	0.000826283	0.00520971	Bacteria	Pseudomonadota	Gammaproteobacteria	Burkholderiales	Burkholderiaceae	Burkholderia-Caballeronia-Paraburkholderia
46540	Rhizosphere	4.99744	-3.34786	0.968997	-3.45497	0.00055035	0.00395437	Bacteria	Chloroflexota	Ktedonobacteria	Ktedonobacterales	Ktedonobacteraceae
47453	Rhizosphere	6.98274	-2.34049	0.714347	-3.2764	0.00105139	0.0062686	Bacteria	Pseudomonadota	Gammaproteobacteria	Burkholderiales	Burkholderiaceae	Burkholderia-Caballeronia-Paraburkholderia
48108	Rhizosphere	13.8691	-3.28993	1.00079	-3.28732	0.00101147	0.00607362	Bacteria	Bacteroidota	Bacteroidia	Sphingobacteriales	Sphingobacteriaceae	Mucilaginibacter
49739	Rhizosphere	5.71018	-2.87289	0.856573	-3.35393	0.000796727	0.0050741	Bacteria	Pseudomonadota	Alphaproteobacteria	Rhizobiales	Xanthobacteraceae
53404	Rhizosphere	5.49191	-5.09372	1.10074	-4.62756	3.69994e-06	7.57073e-05	Bacteria	Acidobacteriota	Acidobacteriae	Acidobacteriales	Acidobacteriaceae (Subgroup_1)	Acidipila
54244	Rhizosphere	27.6059	-3.80228	1.04837	-3.62686	0.00028689	0.00241178	Bacteria	Pseudomonadota	Gammaproteobacteria	Enterobacterales	Enterobacteriaceae	Enterobacter
57926	Rhizosphere	15.6832	-3.22637	1.00849	-3.1992	0.0013781	0.00782288	Bacteria	Actinomycetota	Actinobacteria	Micrococcales	Microbacteriaceae	Microbacterium
58397	Rhizosphere	6.75847	-4.24259	1.02202	-4.15117	3.30773e-05	0.0004278	Bacteria	Pseudomonadota	Alphaproteobacteria	Acetobacterales	Acetobacteraceae	Acidicaldus
62200	Rhizosphere	6.04145	-4.07108	1.06728	-3.81445	0.000136489	0.00132906	Bacteria	Actinomycetota	Actinobacteria	Micrococcales	Microbacteriaceae	Cnuibacter
67898	Rhizosphere	2.98743	-4.16211	1.16549	-3.57112	0.000355456	0.00281022	Archaea	Micrarchaeota	Micrarchaeia	Micrarchaeales		Candidatus Micrarchaeum
68056	Rhizosphere	6.79512	-3.47396	1.1099	-3.12997	0.00174825	0.00962682	Bacteria	Actinomycetota	Actinobacteria	Frankiales	Acidothermaceae	Acidothermus
68725	Rhizosphere	32.3863	-3.36683	0.779799	-4.31756	1.5776e-05	0.000238246	Bacteria	Actinomycetota	Actinobacteria	Micrococcales	Microbacteriaceae
73188	Rhizosphere	7.05841	-3.03551	0.96817	-3.13531	0.00171672	0.00949134	Bacteria	Bacteroidota	Bacteroidia	Sphingobacteriales	Sphingobacteriaceae	Mucilaginibacter
82788	Rhizosphere	28.7302	-2.65538	0.765054	-3.47084	0.000518832	0.00374927	Bacteria	Pseudomonadota	Gammaproteobacteria	Enterobacterales	Enterobacteriaceae	Enterobacter
86750	Rhizosphere	10.5539	-2.94364	0.788828	-3.73167	0.000190216	0.00173813	Bacteria	Actinomycetota	Actinobacteria	Frankiales	Frankiaceae	Jatrophihabitans
86834	Rhizosphere	29.4731	-3.12888	0.71606	-4.36958	1.24485e-05	0.000198703	Bacteria	Actinomycetota	Actinobacteria	Micrococcales	Microbacteriaceae	Leifsonia
87161	Rhizosphere	7.07976	-4.88282	1.42244	-3.43272	0.000597569	0.00418312	Bacteria	Pseudomonadota	Gammaproteobacteria	Enterobacterales	Enterobacteriaceae
88014	Rhizosphere	16.5308	-4.07103	0.921732	-4.41672	1.0021e-05	0.000170763	Bacteria	Actinomycetota	Actinobacteria	Micrococcales	Microbacteriaceae	Humibacter
88141	Rhizosphere	31.2743	-4.25916	0.893479	-4.76693	1.87051e-06	4.33854e-05	Bacteria	Actinomycetota	Actinobacteria	Micrococcales	Microbacteriaceae	Humibacter
89799	Rhizosphere	16.7688	-3.89848	0.862044	-4.52236	6.11533e-06	0.000114243	Bacteria	Acidobacteriota	Acidobacteriae	Acidobacteriales	Acidobacteriaceae (Subgroup_1)	Acidipila
90704	Rhizosphere	8.0462	-2.28895	0.695099	-3.29299	0.000991292	0.00598095	Bacteria	Acidobacteriota	Acidobacteriae	Acidobacteriales	Acidobacteriaceae (Subgroup_1)	Acidipila
91802	Rhizosphere	7.05645	-4.85761	1.35431	-3.58677	0.000334801	0.00268907	Bacteria	Actinomycetota	Actinobacteria	Micrococcales	Microbacteriaceae	Humibacter
93333	Rhizosphere	5.30465	-5.04248	1.46942	-3.43162	0.000599989	0.00418312	Bacteria	Actinomycetota	Actinobacteria	Micrococcales	Microbacteriaceae	Humibacter
93396	Rhizosphere	8.99509	-2.41985	0.683993	-3.53784	0.000403419	0.00311138	Bacteria	Actinomycetota	Actinobacteria	Micrococcales	Microbacteriaceae	Curtobacterium
94291	Rhizosphere	6.19375	-4.6649	1.19384	-3.90746	9.32697e-05	0.000960107	Bacteria	Bacteroidota	Bacteroidia	Sphingobacteriales	Sphingobacteriaceae	Mucilaginibacter
94574	Rhizosphere	7.80094	-4.04182	0.917091	-4.40721	1.04709e-05	0.000177232	Bacteria	Verrucomicrobiota	Verrucomicrobiae	Pedosphaerales	Pedosphaeraceae
95282	Rhizosphere	6.98036	-3.86031	0.95087	-4.05976	4.91222e-05	0.000580698	Bacteria	Pseudomonadota	Gammaproteobacteria	Xanthomodales	Rhodanobacteraceae	Chujaibacter
95807	Rhizosphere	4.61144	-4.83347	1.44252	-3.35071	0.000806043	0.00510764	Bacteria	Patescibacteria	Saccharimodia	Saccharimodales	LWQ8
95881	Rhizosphere	1.68455	-3.99309	1.23793	-3.22563	0.00125696	0.00718833	Bacteria	Chloroflexota	Ktedonobacteria	Ktedonobacterales	Ktedonobacteraceae	Thermosporothrix
99324	Rhizosphere	26.5459	-4.03233	0.711333	-5.66869	1.43891e-08	6.25677e-07	Bacteria	Bacteroidota	Bacteroidia	Sphingobacteriales	Sphingobacteriaceae	Mucilaginibacter
102971	Rhizosphere	6.75869	-5.39944	1.11195	-4.85583	1.19881e-06	3.02339e-05	Bacteria	Bacteroidota	Bacteroidia	Sphingobacteriales	Sphingobacteriaceae	Mucilaginibacter
111126	Rhizosphere	11.5901	-4.043	0.866976	-4.66334	3.1112e-06	6.64593e-05	Bacteria	Patescibacteria	Parcubacteria	Candidatus	Jorgensenbacteria
111358	Rhizosphere	4.73598	-3.76612	1.07595	-3.50027	0.000464785	0.0034375	Bacteria	Patescibacteria	Saccharimodia	Saccharimodales	LWQ8
123327	Rhizosphere	4.4036	-5.3801	1.21013	-4.4459	8.75264e-06	0.000154365	Bacteria	Chloroflexota	Ktedonobacteria	Ktedonobacterales	JG30-KF-AS9
137823	Rhizosphere	13.5054	-2.99086	0.939824	-3.18236	0.00146078	0.00822342	Bacteria	Actinomycetota	Actinobacteria	Micrococcales	Dermacoccaceae	Flexivirga
163395	Rhizosphere	8.12789	-4.54564	1.2292	-3.69805	0.000217265	0.00192938	Bacteria	Patescibacteria	Saccharimodia	Saccharimodales	LWQ8
164670	Rhizosphere	15.6324	-5.10464	1.41377	-3.61065	0.000305429	0.0025173	Bacteria	Patescibacteria	Saccharimodia	Saccharimodales
178080	Rhizosphere	6.71355	-3.80046	1.05822	-3.59135	0.000328965	0.00265064	Bacteria	Patescibacteria	Saccharimodia	Saccharimodales	LWQ8
[truncated: 138 more rows]
